# Supplementary material for: Niche-specific microbial diversity, interactions, and functional potential within the spinach microbiome
Source: Curr Res Microb Sci. 2025 Sep 26;9:100475. doi: 10.1016/j.crmicr.2025.100475 (PMC12538574; doi:10.1016/j.crmicr.2025.100475)
Supplement: Supplementary file 7 — Table S1: Alpha diversity metrics of bacteria and fungi communities [file mmc7.xlsx]

## Sheet: Table-S1-Alpha Diversity
BACTERIA					FUNGI
SampleID	Shannon	InvSimpson	Pielou_Evenness		SampleID	Shannon	InvSimpson	Pielou_Evenness
KHBS	5.41081	125.377	0.943068		FHBS	3.70352	24.7578	0.838144
KHLP	4.26098	27.9643	0.804388		FHLP	2.56043	5.67279	0.630979
KHRE	3.26915	9.41424	0.683688		FHRE	2.03792	5.33261	0.658606
KHRZ	4.96049	61.841	0.901697		FHRZ	3.52449	19.5559	0.808458
KTBS	5.45971	134.77	0.947764		FTBS	3.43809	15.5795	0.785156
KTLN	2.35575	3.49097	0.559101		FTLN	1.52626	3.42058	0.523579
KTLP	3.31763	11.3211	0.711651		FTLP	2.17551	5.70933	0.60171
KTRE	2.77926	7.83078	0.626066		FTRE	2.1192	6.11656	0.651109
KTRZ	4.89038	71.0927	0.900759		FTRZ	2.87137	10.4694	0.699227
