# Supplementary material for: Niche-specific microbial diversity, interactions, and functional potential within the spinach microbiome
Source: Curr Res Microb Sci. 2025 Sep 26;9:100475. doi: 10.1016/j.crmicr.2025.100475 (PMC12538574; doi:10.1016/j.crmicr.2025.100475)
Supplement: Supplementary file 8 — Table S2: Relative abundance analysis results of bacteria at the phyla and family level [file mmc8.xlsx]

## Sheet: Table-S2-Rel.Abundance-Bac
FAMILY		Hammerhead - Relative Abundance															Traverse- Relative Abundance
		Bacillaceae	Comamonadaceae	Erwiniaceae	Others	Oxalobacteraceae	Pseudomonadaceae	Rhizobiaceae	Rubrobacteriaceae	Sphingomonadaceae	Streptomycetaceae	Xanthomonadaceae					Bacillaceae	Comamonadaceae	Erwiniaceae	Others	Oxalobacteraceae	Pseudomonadaceae	Rhizobiaceae	Rubrobacteriaceae	Sphingomonadaceae	Streptomycetaceae	Xanthomonadaceae
	Bulk soil	8.05851	0.266513	0	69.5212	0.198813	0.00672019	0.28653	18.2176	0.946747	2.24376	0.253637				Bulk soil	7.23554	0.217486	0	71.9955	0.0773266	0.00821719	0.288716	17.1994	0.708098	2.03486	0.234919
	Rhizosphere	2.29965	12.1838	0.0079017	40.766	2.69085	0.561777	8.78225	3.3926	7.45915	13.5907	8.26541				Rhizosphere	0.989424	13.9704	0.187797	36.6105	3.97179	2.21194	11.1444	1.69719	9.4561	12.7183	7.04218
	Root Endosphere	0.0874793	8.24681	0.0476035	23.0363	3.35767	0.0965051	4.98018	0.202481	2.17621	53.6507	4.11804				Root Endosphere	0.959738	6.77443	0.166133	29.8185	1.48457	1.59109	4.39481	0.075916	0.814747	52.0249	1.89518
	Leaf Episphere	28.0152	4.51622	0.0334646	36.5436	11.6145	0.539676	5.73715	6.1621	0.967784	5.14179	0.728442				Leaf Episphere	15.2158	3.25571	15.8994	18.0299	8.87964	20.5661	13.1412	0.283243	0.462714	3.02652	1.23973
	Leaf Endopshere	13.6667	10.1883	4	31.546	7.66826	3.1784	14.5391	5.55556	0	7.90704	1.75059				Leaf Endopshere	27.7958	1.68391	22.4873	18.8594	7.16726	6.56988	5.30525	0.40364	0.520776	6.45152	2.75531
PHYLA		Hammerhead- Relative Abundance															Traverse- Relative Abundance
		Acidobacteriota	Actinobacteriota	Bacteroidota	Chloroflexi	Firmicutes	Gemmatimonadota	Myxococcota	Nitrospirota	Others	Proteobacteria	Unknown_Bacteria					Acidobacteriota	Actinobacteriota	Bacteroidota	Chloroflexi	Firmicutes	Gemmatimonadota	Myxococcota	Nitrospirota	Others	Proteobacteria	Unknown_Bacteria
	Bulk soil	1.29227	55.9765	0.300619	1.86104	11.1297	5.60792	2.94207	0.857233	2.51007	15.6724	1.8502				Bulk soil	2.27182	53.5453	0.328312	2.78167	10.022	5.31907	2.96556	0.93164	3.57986	15.5808	2.67406
	Rhizosphere	0.207558	34.2564	1.84772	0.522252	3.13633	1.03659	2.26293	0.104881	0.671609	55.6776	0.276137				Rhizosphere	0.210234	26.7679	2.1442	0.776969	1.55175	0.65541	2.02183	0.0660891	0.552603	65.1445	0.108584
	Root Endosphere	0.0144997	63.7272	3.15813	0.362788	0.17502	0.0501487	1.00651	0	0.190778	31.2863	0.028628				Root Endosphere	0.0105369	58.9664	2.26044	0.194913	1.03482	0.0225654	0.512403	0	0.0533815	36.9367	0.00790264
	Leaf Episphere	0.308123	31.6346	0.935205	1.19989	30.0421	1.37898	0.946497	0.270472	0.986073	31.8237	0.474402				Leaf Episphere	0.0113828	7.77266	0.427537	0.085375	21.0812	0.106753	0.225148	0.00329759	0.0649694	70.1947	0.0269968
	Leaf Endopshere	0	33.3109	0.956938	2.66667	15.254	0	0.318979	1.5873	0.478469	45.4267	0				Leaf Endopshere	0.00668717	13.092	0.253254	0.102537	29.5365	0.320005	0.335404	0.00668717	0.0334359	56.2823	0.0312068
Phyla_Average_Cultivars
		Acidobacteriota	Actinobacteriota	Bacteroidota	Chloroflexi	Firmicutes	Gemmatimonadota	Myxococcota	Nitrospirota	Others	Proteobacteria	Unknown_Bacteria
	Bulk soil	1.78205	54.7609	0.314465	2.32136	10.5759	5.46349	2.95381	0.894436	3.04497	15.6266	2.26213
	Rhizosphere	0.208896	30.5121	1.99596	0.649611	2.34404	0.846002	2.14238	0.085485	0.612106	60.411	0.19236
	Root Endosphere	0.0125183	61.3468	2.70928	0.278851	0.604921	0.036357	0.759457	0	0.12208	34.1115	0.0182653
	Leaf Episphere	0.159753	19.7036	0.681371	0.642631	25.5616	0.742869	0.585823	0.136885	0.525521	51.0092	0.250699
	Leaf Endopshere	0.00334359	23.2014	0.605096	1.3846	22.3952	0.160002	0.327192	0.796994	0.255952	50.8545	0.0156034
	Average	0.433311	37.905	1.26123	1.05541	12.2963	1.44975	1.35373	0.38276	0.912125	42.4026	0.547812
Family_Average_Cultivars
		Bacillaceae	Comamonadaceae	Erwiniaceae	Others	Oxalobacteraceae	Pseudomonadaceae	Rhizobiaceae	Rubrobacteriaceae	Sphingomonadaceae	Streptomycetaceae	Xanthomonadaceae
	Bulk soil	7.64702	0.241999	0	70.7583	0.13807	0.00746869	0.287623	17.7085	0.827422	2.13931	0.244278
	Rhizosphere	1.64454	13.0771	0.0978496	38.6883	3.33132	1.38686	9.96331	2.54489	8.45763	13.1545	7.65379
	Root Endosphere	0.523609	7.51062	0.106868	26.4274	2.42112	0.843798	4.68749	0.139199	1.49548	52.8378	3.00661
	Leaf Episphere	21.6155	3.88596	7.96642	27.2868	10.2471	10.5529	9.4392	3.22267	0.715249	4.08415	0.984086
	Leaf Endopshere	20.7313	5.93613	13.2437	25.2027	7.41776	4.87414	9.92216	2.9796	0.260388	7.17928	2.25295
	Average	10.4324	6.13036	4.28296	37.6727	4.71107	3.53303	6.85996	5.31897	2.35123	15.879	2.82834
