# Supplementary material for: Niche-specific microbial diversity, interactions, and functional potential within the spinach microbiome
Source: Curr Res Microb Sci. 2025 Sep 26;9:100475. doi: 10.1016/j.crmicr.2025.100475 (PMC12538574; doi:10.1016/j.crmicr.2025.100475)
Supplement: Supplementary file 9 — Table S3: Relative abundance analysis results of fungi at the phyla and family level [file mmc9.xlsx]

## Sheet: Table-S3-Rel.Abundance-Fungi
FAMILY		Hammerhead - Relative Abundance															Traverse- Relative Abundance
		Ceratobasidiaceae	Chaetomiaceae	Cladosporiaceae	Microascaceae	Nectriaceae	Others	Phaeosphaeriaceae	Plectosphaerellaceae	Pleosporaceae	Stachybotryaceae	Unidentified_Hypocreales					Ceratobasidiaceae	Chaetomiaceae	Cladosporiaceae	Microascaceae	Nectriaceae	Others	Phaeosphaeriaceae	Plectosphaerellaceae	Pleosporaceae	Stachybotryaceae	Unidentified_Hypocreales
	Bulk soil	0	37.1545	0.0228994	20.5665	7.1839	23.2204	0.0263143	2.67555	0.0639445	4.12476	4.96132				Bulk soil	0	53.9084	0.00572261	9.13512	4.48959	24.7386	0.0274584	1.29684	0.014741	3.3509	3.03258
	Rhizosphere	0.00596107	1.63464	36.4754	0.208537	8.92254	14.2509	0.657969	1.11865	12.5377	23.7482	0.439462				Rhizosphere	45.6641	0.2777	13.0289	0.0283398	2.69914	10.1473	1.12064	9.19164	16.1946	0.461482	1.18618
	Root Endosphere	0.465116	0.348837	22.85	0	1.27907	12.2971	0	1.62791	47.411	11.8605	1.86047				Root Endosphere	29.8738	0.0764076	6.55146	0	3.81003	5.64691	0.577182	12.4164	38.2176	0.882814	1.94737
	Leaf Episphere	0.015	0.39554	0.04074	0	35.0019	29.7392	27.3939	1.26333	1.41939	1.90098	2.82999				Leaf Episphere	7.65723	2.10881	2.97486	0	17.3845	30.7833	7.08586	25.415	0.991646	0.341278	5.25763
	Leaf Endopshere	0	15.0317	1.97082	0.806818	28.3536	29.085	9.38867	4.9708	2.70667	3.48371	4.20226				Leaf Endopshere	15.95	7.23076	2.12067	2.34353	14.441	21.9562	9.8427	13.0466	1.10865	8.35303	3.60682
PHYLA		Hammerhead- Relative Abundance															Traverse- Relative Abundance
		Ascomycota	Basidiomycota	Chytridiomycota	Fungi_phy_Incertae_sedis	Kickxellomycota	Mortierellomycota	Mucoromycota	Unidentified_Fungi								Ascomycota	Basidiomycota	Chytridiomycota	Fungi_phy_Incertae_sedis	Kickxellomycota	Mortierellomycota	Mucoromycota	Unidentified_Fungi
	Bulk soil	98.3274	0.317594	0.047197	0	0	1.2385	0.0060366	0.0632552							Bulk soil	98.8714	0.216872	0	0.0011546	0.0050445	0.875545	0.0300089	0
	Rhizosphere	99.6918	0.290961	0	0	0	0.0104319	0.00405526	0.00270351							Rhizosphere	53.8753	46.1209	0.00227929	0.00151953	0	0	0	0
	Root Endosphere	99.5349	0.465116	0	0	0	0	0	0							Root Endosphere	70.1262	29.8738	0	0	0	0	0	0
	Leaf Episphere	99.642	0.23222	0	0	0	0.08074	0	0.045							Leaf Episphere	91.8894	7.9163	0	0	0	0	0	0.194301
	Leaf Endopshere	88.3739	11.3742	0.00262918	0.0345649	0	0.152565	0.00788754	0.0542382							Leaf Endopshere	80.9941	17.9405	0.760451	0.0582514	0	0.159011	0.00617787	0.0814885
Phyla_Average_Cultivars
		Ascomycota	Basidiomycota	Chytridiomycota	Fungi_phy_Incertae_sedis	Kickxellomycota	Mortierellomycota	Mucoromycota	Unidentified_Fungi
	Bulk soil	98.5994	0.267233	0.0235985	0.000577301	0.00252225	1.05702	0.0180228	0.0316276
	Rhizosphere	76.7836	23.2059	0.00113964	0.000759763	0	0.00521594	0.00202763	0.00135175
	Root Endosphere	84.8305	15.1695	0	0	0	0	0	0
	Leaf Episphere	95.7657	4.07426	0	0	0	0.04037	0	0.11965
	Leaf Endopshere	84.684	14.6574	0.38154	0.0464081	0	0.155788	0.0070327	0.0678634
	Average	88.1326	11.4749	0.0812556	0.00954904	0.00050445	0.25168	0.00541662	0.0440986
Family_Average_Cultivars
		Ceratobasidiaceae	Chaetomiaceae	Cladosporiaceae	Microascaceae	Nectriaceae	Others	Phaeosphaeriaceae	Plectosphaerellaceae	Pleosporaceae	Stachybotryaceae	Unidentified_Hypocreales
	Bulk soil	0	45.5314	0.014311	14.8508	5.83674	23.9795	0.0268864	1.9862	0.0393428	3.73783	3.99695
	Rhizosphere	22.835	0.95617	24.7521	0.118439	5.81084	12.1991	0.889305	5.15514	14.3662	12.1048	0.812821
	Root Endosphere	15.1695	0.212622	14.7007	0	2.54455	8.97201	0.288591	7.02218	42.8143	6.37164	1.90392
	Leaf Episphere	3.83612	1.25217	1.5078	0	26.1932	30.2612	17.2399	13.3391	1.20552	1.12113	4.04381
	Leaf Endopshere	7.975	11.1312	2.04574	1.57517	21.3973	25.5206	9.61569	9.00871	1.90766	5.91837	3.90454
	Average	9.96312	11.8167	8.60415	3.30888	12.3565	20.1865	5.61207	7.30227	12.0666	5.85076	2.93241
