# Supplementary material for: Niche-specific microbial diversity, interactions, and functional potential within the spinach microbiome
Source: Curr Res Microb Sci. 2025 Sep 26;9:100475. doi: 10.1016/j.crmicr.2025.100475 (PMC12538574; doi:10.1016/j.crmicr.2025.100475)
Supplement: Supplementary file 10 — Table S4: Detection of potential bacterial pathogens using multiple bacterial pathogen detection (MBPD) [file mmc10.xlsx]

## Sheet: Table-S4-MBPD
Bacteria									FUNGI
Species	Type	sample_type	Cultivar	MeanRelativeAbundance					Genus	guild	sample_type	Cultivar	MeanRelativeAbundance
Bacillus mycoides	Animal	BulkSoil	Hammerhead	0.0192743					Anthracocystis	Plant Pathogen	Leaf_Episphere	Hammerhead	35.8491
Bacillus mycoides	Animal	Leaf_Endosphere	Hammerhead	15.7895					Arthrographis	Animal Pathogen	Leaf_Episphere	Hammerhead	3.77358
Bacillus mycoides	Animal	Leaf_Endosphere	Traverse	0.210609					Podosphaera	Plant Pathogen	Leaf_Episphere	Hammerhead	14.7059
Bacillus mycoides	Animal	Leaf_Episphere	Hammerhead	6.23073					Sporisorium	Plant Pathogen	Leaf_Episphere	Hammerhead	17.9864
Bacillus mycoides	Animal	Leaf_Episphere	Traverse	0.93747					Unc_Erysiphaceae	Plant Pathogen	Leaf_Episphere	Hammerhead	28.0543
Bacillus mycoides	Animal	Rhizosphere	Hammerhead	0.0881129					Unc_Ustilaginaceae	Plant Pathogen	Leaf_Episphere	Hammerhead	16.227
Bacillus mycoides	Animal	Rhizosphere	Traverse	0.047866					Unc_Ustilaginaceae	Plant Pathogen	Leaf_Episphere	Traverse	25
Bacillus subtilis	Zoonotic	BulkSoil	Hammerhead	0.314702
Bacillus subtilis	Zoonotic	BulkSoil	Traverse	0.265719
Bacillus subtilis	Zoonotic	Leaf_Episphere	Hammerhead	0.460377
Bordetella pertussis	Animal	Leaf_Episphere	Traverse	0.397141
Enterococcus columbae DSM 7374 = ATCC 51263	Animal	Root_Endosphere	Traverse	0.212568
Pantoea agglomerans	Zoonotic	Leaf_Endosphere	Traverse	8.38705
Pantoea agglomerans	Zoonotic	Leaf_Episphere	Hammerhead	0.0540833
Pantoea agglomerans	Zoonotic	Leaf_Episphere	Traverse	10.6276
Pantoea agglomerans	Zoonotic	Rhizosphere	Hammerhead	0.0404313
Pantoea agglomerans	Zoonotic	Rhizosphere	Traverse	0.449017
Pantoea agglomerans	Zoonotic	Root_Endosphere	Hammerhead	0.117469
Pantoea agglomerans	Zoonotic	Root_Endosphere	Traverse	0.617132
Pantoea vagans	Animal	Leaf_Endosphere	Traverse	27.5337
Pantoea vagans	Animal	Leaf_Episphere	Traverse	10.9783
Pseudomonas fluorescens	Zoonotic	Leaf_Endosphere	Traverse	2.00873
Pseudomonas fluorescens	Zoonotic	Leaf_Episphere	Traverse	1.61627
Pseudomonas fluorescens	Zoonotic	Rhizosphere	Traverse	1.09911
Pseudomonas fluorescens	Zoonotic	Root_Endosphere	Traverse	1.13205
Pseudomonas parafulva	Animal	Leaf_Episphere	Traverse	1.62033
Streptomyces turgidiscabies	Plant	BulkSoil	Traverse	0.0141216
Streptomyces turgidiscabies	Plant	Leaf_Endosphere	Traverse	0.10781
Streptomyces turgidiscabies	Plant	Root_Endosphere	Traverse	1.28869
