# Supplementary material for: Niche-specific microbial diversity, interactions, and functional potential within the spinach microbiome
Source: Curr Res Microb Sci. 2025 Sep 26;9:100475. doi: 10.1016/j.crmicr.2025.100475 (PMC12538574; doi:10.1016/j.crmicr.2025.100475)
Supplement: Supplementary file 11 — Table S5: Core Microbiome analysis results of bacteria and fungi across the niches [file mmc11.xlsx]

## Sheet: Table-S5-CoreMicrobiome
Bacteria
Bulk Soil				Rhizosphere				Root Endosphere				Leaf Episphere				Leaf Endosphere
Genus	Relative Abundance (%)			Genus	Relative Abundance (%)			Genus	Relative Abundance (%)			Genus	Relative Abundance (%)			Genus	Relative Abundance (%)
Blastococcus	1.3			Nocardioides	2.1			Streptomyces	52.8			Pseudarthrobacter	0.5			Streptomyces	7.2
Nocardioides	1.3			Streptomyces	13.2			Allorhizobium-Neorhizobium-Pararhizobium-Rhizobium	4.4			Nocardioides	1			Bacillus	20.7
Microlunatus	2.3			Rubrobacter	2.5							Streptomyces	4.1			Allorhizobium-Neorhizobium-Pararhizobium-Rhizobium	9.9
Streptomyces	2.1			Phenylobacterium	1.7							Bacillus	21.5			Massilia	6.7
MB-A2-108	2.2			Devosia	1.9							Paenibacillus	2.9			Pseudomonas	4.9
Rubrobacter	17.7			Allorhizobium-Neorhizobium-Pararhizobium-Rhizobium	7.9							Allorhizobium-Neorhizobium-Pararhizobium-Rhizobium	9.2
Gaiella	2.4			Ensifer	1.1							Noviherbaspirillum	1.1
Uncultured_Gaiellales	4.6			Novosphingobium	2.6
67-14	6.3			Sphingomonas	4.5
Solirubrobacter	2.1			Roseateles	3.8
Bacillus	7.4			Unidentified_Comamonadaceae	3
Uncultured_Gemmatimonadaceae	4.3			Variovorax	2.5
bacteriap25	1.3			Massilia	2.1
Microvirga	1.4			Steroidobacter	2.3
Uncultured_Geminicoccaceae	3			Pseudoxanthomonas	5.1
Unknown_Bacteria	2.3
FUNGI
Bulk Soil				Rhizosphere				Root Endosphere				Leaf Episphere				Leaf Endosphere
Genus	Relative Abundance (%)			Genus	Relative Abundance (%)			Genus	Relative Abundance (%)			Genus	Relative Abundance (%)			Genus	Relative Abundance (%)
Arachnomyces	4.3			Cladosporium	1.76791			Setophoma	24.0065			Cladosporium	28.1827			Cladosporium	14.5
Aspergillus	5.9			Setophoma	9.75567			Alternaria	1.02952			Alternaria	12.3032			Alternaria	39.9
Penicillium	6.1			Pleosporales_gen_Incertae_sedis	0.9484			Branch06_gen_Incertae_sedis	6.06007			Nigrospora	6.22657			Unidentified_Plectosphaerellaceae	8.6
Unidentified_Plectosphaerellaceae	2.9			Unidentified_Pleosporales	2.21187			Fusarium	23.4464			Fusarium	4.30939
Fusarium	5			Aspergillus	2.21183			Unidentified_Hypocreales	3.06277
Unidentified_Stachybotryaceae	2.9			Penicillium	0.68222			Unidentified_Chaetomiaceae	0.961109
Unidentified_Hypocreales	4			Branch06_gen_Incertae_sedis	4.21984
Microascus	6			Unidentified_Plectosphaerellaceae	7.31598
Wardomycopsis	7.1			Fusarium	17.5697
Unidentified_Chaetomiaceae	42.1			Unidentified_Stachybotryaceae	6.31471
				Unidentified_Hypocreales	4.05633
				Unidentified_Chaetomiaceae	13.1661
				Unidentified_Microdochiaceae	1.38367
