# Supplementary material for: Niche-specific microbial diversity, interactions, and functional potential within the spinach microbiome
Source: Curr Res Microb Sci. 2025 Sep 26;9:100475. doi: 10.1016/j.crmicr.2025.100475 (PMC12538574; doi:10.1016/j.crmicr.2025.100475)
Supplement: Supplementary file 12 — Table S6: Co-occurrence network analysis results of bacteria and fungi at the family level across the cultivars [file mmc12.xlsx]

## Sheet: Table-S6-CO-Occurrence Network
Hammerhead						Traverse
Bacteria_Family	Fungi_Family	Correlation	Correlation_Type			Bacteria_Family	Fungi_Family	Correlation	Correlation_Type
67-14	Aspergillaceae	0.945854	Positive			67-14	Aspergillaceae	0.992593	Positive
MB-A2-108	Microascaceae	0.945428	Positive			Gemmatimonadaceae	Aspergillaceae	0.985185	Positive
Unknown_Bacteria	Coniocessiaceae	0.940915	Positive			Gemmatimonadaceae	Chaetomiaceae	0.975578	Positive
Solirubrobacteraceae	Aspergillaceae	0.939036	Positive			Uncultured_Gaiellales	Coniocessiaceae	0.973712	Positive
Sporichthyaceae	Coniocessiaceae	0.937027	Positive			Geminicoccaceae	Bionectriaceae	0.97202	Positive
Unknown_Bacteria	Aspergillaceae	0.936919	Positive			67-14	Chaetomiaceae	0.968298	Positive
Uncultured_Gaiellales	Trichocomaceae	0.935975	Positive			Unknown_Bacteria	Coniocessiaceae	0.967368	Positive
Bacillaceae	Aspergillaceae	0.932145	Positive			Gaiellaceae	Coniocessiaceae	0.966716	Positive
Gaiellaceae	Coniocessiaceae	0.929251	Positive			Propionibacteriaceae	Arachnomycetaceae	0.963476	Positive
Solirubrobacteraceae	Chaetomiaceae	0.927681	Positive			Geminicoccaceae	Coniocessiaceae	0.962629	Positive
Solirubrobacteraceae	Trichocomaceae	0.927646	Positive			Propionibacteriaceae	Chaetomiaceae	0.961017	Positive
Unknown_Bacteria	Chaetomiaceae	0.927301	Positive			Sporichthyaceae	Arachnomycetaceae	0.960356	Positive
Sporichthyaceae	Trichocomaceae	0.926597	Positive			Paenibacillaceae	Bionectriaceae	0.960356	Positive
Unknown_Bacteria	Trichocomaceae	0.926597	Positive			Geminicoccaceae	Didymosphaeriaceae	0.960317	Positive
Acetobacteraceae	Trichocomaceae	0.924691	Positive			Paenibacillaceae	Didymosphaeriaceae	0.960317	Positive
Nitrospiraceae	Microascaceae	0.921475	Positive			67-14	Arachnomycetaceae	0.95972	Positive
Geminicoccaceae	Aspergillaceae	0.920142	Positive			Sporichthyaceae	Coniocessiaceae	0.958541	Positive
Paenibacillaceae	Trichocomaceae	0.918971	Positive			Acetobacteraceae	Bionectriaceae	0.956467	Positive
MB-A2-108	Trichocomaceae	0.918589	Positive			Gemmatimonadaceae	Arachnomycetaceae	0.955963	Positive
Gaiellaceae	Aspergillaceae	0.914567	Positive			Uncultured_Gaiellales	Didymosphaeriaceae	0.955492	Positive
Geodermatophilaceae	Trichocomaceae	0.913085	Positive			Paenibacillaceae	Coniocessiaceae	0.954454	Positive
Gemmatimonadaceae	Aspergillaceae	0.912795	Positive			Unknown_Bacteria	Didymosphaeriaceae	0.954454	Positive
Propionibacteriaceae	Aspergillaceae	0.912795	Positive			Gaiellaceae	Arachnomycetaceae	0.952579	Positive
Gaiellaceae	Chaetomiaceae	0.912494	Positive			Nitrospiraceae	Coniocessiaceae	0.952333	Positive
Gaiellaceae	Trichocomaceae	0.911345	Positive			Planococcaceae	Arachnomycetaceae	0.950476	Positive
Acetobacteraceae	Aspergillaceae	0.910842	Positive			Rubrobacteriaceae	Arachnomycetaceae	0.946115	Positive
Nitrospiraceae	Aspergillaceae	0.910842	Positive			Propionibacteriaceae	Aspergillaceae	0.944444	Positive
Paenibacillaceae	Aspergillaceae	0.910842	Positive			Geminicoccaceae	Aspergillaceae	0.94309	Positive
Planococcaceae	Aspergillaceae	0.910842	Positive			Paenibacillaceae	Aspergillaceae	0.94309	Positive
67-14	Trichocomaceae	0.909877	Positive			Sporichthyaceae	Chaetomiaceae	0.941996	Positive
Propionibacteriaceae	Trichocomaceae	0.909877	Positive			67-14	Unidentified_Hypocreales	0.941974	Positive
Uncultured_Gaiellales	Aspergillaceae	0.908712	Positive			Planococcaceae	Aspergillaceae	0.940938	Positive
Sporichthyaceae	Aspergillaceae	0.907117	Positive			Acetobacteraceae	Didymosphaeriaceae	0.940476	Positive
Acetobacteraceae	Coniocessiaceae	0.905922	Positive			Unknown_Bacteria	Arachnomycetaceae	0.939175	Positive
67-14	Chaetomiaceae	0.905206	Positive			bacteriap25	Trichocomaceae	0.937117	Positive
Acetobacteraceae	Chaetomiaceae	0.90509	Positive			MB-A2-108	Trichocomaceae	0.937117	Positive
Sporichthyaceae	Unidentified_Hypocreales	0.904504	Positive			Geminicoccaceae	Arachnomycetaceae	0.937027	Positive
Solirubrobacteraceae	Microascaceae	0.904087	Positive			Uncultured_Gaiellales	Arachnomycetaceae	0.936187	Positive
Rubrobacteriaceae	Aspergillaceae	0.903372	Positive			Planococcaceae	Chaetomiaceae	0.935885	Positive
Paenibacillaceae	Chaetomiaceae	0.901388	Positive			Gaiellaceae	Aspergillaceae	0.935422	Positive
67-14	Microascaceae	0.900919	Positive			Gemmatimonadaceae	Didymosphaeriaceae	0.935422	Positive
Propionibacteriaceae	Microascaceae	0.900919	Positive			Gemmatimonadaceae	Unidentified_Hypocreales	0.9347	Positive
Unknown_Bacteria	Unidentified_Hypocreales	0.900812	Positive			Gaiellaceae	Chaetomiaceae	0.93446	Positive
MB-A2-108	Aspergillaceae	0.900238	Positive			67-14	Coniocessiaceae	0.933937	Positive
Nitrospiraceae	Trichocomaceae	0.899905	Positive			Planococcaceae	Didymosphaeriaceae	0.933139	Positive
Planococcaceae	Trichocomaceae	0.899905	Positive			67-14	Didymosphaeriaceae	0.931589	Positive
Rubrobacteriaceae	Chaetomiaceae	0.899463	Positive			bacteriap25	Bionectriaceae	0.930186	Positive
Gemmatimonadaceae	Trichocomaceae	0.898598	Positive			Acetobacteraceae	Coniocessiaceae	0.929928	Positive
Uncultured_Gaiellales	Bionectriaceae	0.898326	Positive			Sporichthyaceae	Aspergillaceae	0.927755	Positive
Unknown_Bacteria	Microascaceae	0.898146	Positive			Propionibacteriaceae	Didymosphaeriaceae	0.927755	Positive
Sporichthyaceae	Chaetomiaceae	0.897686	Positive			Rubrobacteriaceae	Aspergillaceae	0.927426	Positive
Gaiellaceae	Unidentified_Hypocreales	0.89712	Positive			Paenibacillaceae	Chaetomiaceae	0.926924	Positive
MB-A2-108	Chaetomiaceae	0.896413	Positive			Planococcaceae	Bionectriaceae	0.926667	Positive
Unknown_Bacteria	Plectosphaerellaceae	0.896319	Positive			Gemmatimonadaceae	Coniocessiaceae	0.926039	Positive
Rubrobacteriaceae	Trichocomaceae	0.895082	Positive			67-14	Bionectriaceae	0.925913	Positive
Paenibacillaceae	Microascaceae	0.894258	Positive			Rubrobacteriaceae	Chaetomiaceae	0.925827	Positive
Sporichthyaceae	Microascaceae	0.894258	Positive			Paenibacillaceae	Arachnomycetaceae	0.925363	Positive
Microbacteriaceae	Phaeosphaeriaceae	0.894256	Positive			Uncultured_Gaiellales	Bionectriaceae	0.924185	Positive
Gemmatimonadaceae	Coniocessiaceae	0.893252	Positive			Propionibacteriaceae	Unidentified_Hypocreales	0.923789	Positive
Gemmatimonadaceae	Microascaceae	0.893252	Positive			Unknown_Bacteria	Bionectriaceae	0.923155	Positive
Bacillaceae	Trichocomaceae	0.892985	Positive			Uncultured_Gaiellales	Aspergillaceae	0.923093	Positive
Uncultured_Gaiellales	Coniocessiaceae	0.892857	Positive			Rubrobacteriaceae	Didymosphaeriaceae	0.922331	Positive
bacteriap25	Trichocomaceae	0.892105	Positive			Propionibacteriaceae	Coniocessiaceae	0.92209	Positive
Geodermatophilaceae	Microascaceae	0.892071	Positive			Rhizobiaceae	Ceratobasidiaceae	0.921153	Positive
Gemmatimonadaceae	Chaetomiaceae	0.890606	Positive			Acetobacteraceae	Aspergillaceae	0.920087	Positive
Acetobacteraceae	Microascaceae	0.89037	Positive			Nitrospiraceae	Didymosphaeriaceae	0.919564	Positive
Planococcaceae	Microascaceae	0.89037	Positive			Planococcaceae	Coniocessiaceae	0.91915	Positive
Bacillaceae	Unidentified_Hypocreales	0.889689	Positive			MB-A2-108	Didymosphaeriaceae	0.918742	Positive
Geminicoccaceae	Trichocomaceae	0.887318	Positive			Gemmatimonadaceae	Bionectriaceae	0.918401	Positive
Nitrospiraceae	Chaetomiaceae	0.886581	Positive			Geminicoccaceae	Chaetomiaceae	0.91562	Positive
Planococcaceae	Chaetomiaceae	0.886581	Positive			Geodermatophilaceae	Arachnomycetaceae	0.912381	Positive
Geodermatophilaceae	Aspergillaceae	0.886455	Positive			Pseudomonadaceae	Ceratobasidiaceae	0.910891	Positive
Rubrobacteriaceae	Microascaceae	0.886269	Positive			Geodermatophilaceae	Aspergillaceae	0.910888	Positive
Gemmatimonadaceae	Unidentified_Hypocreales	0.884573	Positive			Unknown_Bacteria	Aspergillaceae	0.910243	Positive
Paenibacillaceae	Coniocessiaceae	0.882594	Positive			Acetobacteraceae	Arachnomycetaceae	0.90981	Positive
Acetobacteraceae	Unidentified_Hypocreales	0.882353	Positive			bacteriap25	Coniocessiaceae	0.909569	Positive
Unknown_Bacteria	Arachnomycetaceae	0.882176	Positive			Rubrobacteriaceae	Coniocessiaceae	0.909352	Positive
67-14	Coniocessiaceae	0.88175	Positive			Propionibacteriaceae	Stachybotryaceae	0.909241	Positive
Sporichthyaceae	Plectosphaerellaceae	0.881565	Positive			Sporichthyaceae	Didymosphaeriaceae	0.90873	Positive
Geminicoccaceae	Chaetomiaceae	0.879656	Positive			Sporichthyaceae	Stachybotryaceae	0.907273	Positive
Propionibacteriaceae	Chaetomiaceae	0.879656	Positive			Gaiellaceae	Unidentified_Hypocreales	0.907273	Positive
Solirubrobacteraceae	Unidentified_Hypocreales	0.878298	Positive			Uncultured_Gaiellales	Chaetomiaceae	0.90727	Positive
Geminicoccaceae	Microascaceae	0.877917	Positive			MB-A2-108	Bionectriaceae	0.906181	Positive
MB-A2-108	Stachybotryaceae	0.875955	Positive			Gaiellaceae	Bionectriaceae	0.905922	Positive
Rubrobacteriaceae	Unidentified_Hypocreales	0.87556	Positive			bacteriap25	Aspergillaceae	0.905341	Positive
Uncultured_Gaiellales	Unidentified_Hypocreales	0.874172	Positive			MB-A2-108	Aspergillaceae	0.905341	Positive
Bacillaceae	Chaetomiaceae	0.874101	Positive			Sporichthyaceae	Unidentified_Pleosporales	0.903673	Positive
Propionibacteriaceae	Coniocessiaceae	0.874083	Positive			bacteriap25	Didymosphaeriaceae	0.902409	Positive
Caulobacteraceae	Phaeosphaeriaceae	0.874083	Positive			Propionibacteriaceae	Unidentified_Pleosporales	0.900834	Positive
Uncultured_Gaiellales	Plectosphaerellaceae	0.873391	Positive			bacteriap25	Arachnomycetaceae	0.90018	Positive
Uncultured_Gaiellales	Chaetomiaceae	0.872749	Positive			MB-A2-108	Arachnomycetaceae	0.90018	Positive
Nitrospiraceae	Coniocessiaceae	0.87093	Positive			Sporichthyaceae	Unidentified_Hypocreales	0.899743	Positive
Gaiellaceae	Plectosphaerellaceae	0.870499	Positive			Geodermatophilaceae	Chaetomiaceae	0.898966	Positive
67-14	Unidentified_Hypocreales	0.870012	Positive			Sporichthyaceae	Bionectriaceae	0.898146	Positive
Propionibacteriaceae	Unidentified_Hypocreales	0.870012	Positive			Propionibacteriaceae	Bionectriaceae	0.897742	Positive
Solirubrobacteraceae	Coniocessiaceae	0.869899	Positive			Gaiellaceae	Unidentified_Pleosporales	0.895998	Positive
MB-A2-108	Didymosphaeriaceae	0.869247	Positive			Paenibacillaceae	Unidentified_Hypocreales	0.895979	Positive
Bacillaceae	Microascaceae	0.868971	Positive			Geodermatophilaceae	Bionectriaceae	0.894286	Positive
Solirubrobacteraceae	Bionectriaceae	0.867757	Positive			Gemmatimonadaceae	Trichocomaceae	0.893252	Positive
Unknown_Bacteria	Didymosphaeriaceae	0.867042	Positive			Acetobacteraceae	Chaetomiaceae	0.893012	Positive
Micrococcaceae	Plectosphaerellaceae	0.866702	Positive			Gaiellaceae	Didymosphaeriaceae	0.892857	Positive
bacteriap25	Bionectriaceae	0.865498	Positive			Gaiellaceae	Stachybotryaceae	0.892214	Positive
MB-A2-108	Coniocessiaceae	0.86534	Positive			Nitrospiraceae	Arachnomycetaceae	0.891255	Positive
MB-A2-108	Unidentified_Hypocreales	0.862473	Positive			67-14	Trichocomaceae	0.889418	Positive
Paenibacillaceae	Bionectriaceae	0.862172	Positive			MB-A2-108	Coniocessiaceae	0.888539	Positive
Uncultured_Gaiellales	Microascaceae	0.861111	Positive			Geminicoccaceae	Unidentified_Hypocreales	0.888449	Positive
Geodermatophilaceae	Chaetomiaceae	0.860458	Positive			Nitrospiraceae	Bionectriaceae	0.887363	Positive
Bacillaceae	Plectosphaerellaceae	0.860221	Positive			Devosiaceae	Pleosporales_fam_Incertae_sedis	0.886085	Positive
Paenibacillaceae	Unidentified_Hypocreales	0.860202	Positive			Unknown_Bacteria	Chaetomiaceae	0.881055	Positive
Unknown_Bacteria	Bionectriaceae	0.860172	Positive			Rubrobacteriaceae	Bionectriaceae	0.879721	Positive
Rubrobacteriaceae	Coniocessiaceae	0.859869	Positive			Geodermatophilaceae	Didymosphaeriaceae	0.878706	Positive
MB-A2-108	Plectosphaerellaceae	0.859849	Positive			Solirubrobacteraceae	Coniocessiaceae	0.878024	Positive
67-14	Bionectriaceae	0.858003	Positive			Propionibacteriaceae	Microascaceae	0.874083	Positive
JG30-KF-CM45	Microascaceae	0.857143	Positive			Nitrospiraceae	Aspergillaceae	0.873033	Positive
Acetobacteraceae	Plectosphaerellaceae	0.855745	Positive			bacteriap25	Chaetomiaceae	0.872375	Positive
Nitrospiraceae	Plectosphaerellaceae	0.855745	Positive			MB-A2-108	Chaetomiaceae	0.872375	Positive
Planococcaceae	Coniocessiaceae	0.855377	Positive			Planococcaceae	Unidentified_Hypocreales	0.872343	Positive
Paenibacillaceae	Didymosphaeriaceae	0.855377	Positive			Rubrobacteriaceae	Unidentified_Hypocreales	0.871429	Positive
Gaiellaceae	Microascaceae	0.855377	Positive			Gemmatimonadaceae	Microascaceae	0.870249	Positive
Solirubrobacteraceae	Didymosphaeriaceae	0.854704	Positive			Uncultured_Gaiellales	Unidentified_Pleosporales	0.869657	Positive
bacteriap25	Aspergillaceae	0.854429	Positive			Caulobacteraceae	Phaeosphaeriaceae	0.868192	Positive
Sporichthyaceae	Arachnomycetaceae	0.85217	Positive			67-14	Microascaceae	0.866416	Positive
Gemmatimonadaceae	Plectosphaerellaceae	0.85105	Positive			Comamonadaceae	Phaeosphaeriaceae	0.865832	Positive
Uncultured_Gaiellales	Arachnomycetaceae	0.849326	Positive			Oxalobacteraceae	Ceratobasidiaceae	0.864577	Positive
Nitrospiraceae	Unidentified_Hypocreales	0.849126	Positive			Uncultured_Gaiellales	Unidentified_Hypocreales	0.863848	Positive
Gaiellaceae	Arachnomycetaceae	0.84817	Positive			Uncultured_Gaiellales	Trichocomaceae	0.863618	Positive
Acetobacteraceae	Bionectriaceae	0.84817	Positive			Geodermatophilaceae	Coniocessiaceae	0.861077	Positive
Acetobacteraceae	Didymosphaeriaceae	0.847601	Positive			Geminicoccaceae	Trichocomaceae	0.857143	Positive
Gaiellaceae	Didymosphaeriaceae	0.847601	Positive			Paenibacillaceae	Trichocomaceae	0.857143	Positive
Bacillaceae	Coniocessiaceae	0.846302	Positive			Paenibacillaceae	Stachybotryaceae	0.854568	Positive
Solirubrobacteraceae	Plectosphaerellaceae	0.845079	Positive			Acetobacteraceae	Unidentified_Hypocreales	0.854568	Positive
Geminicoccaceae	Unidentified_Hypocreales	0.84453	Positive			Uncultured_Gaiellales	Stachybotryaceae	0.852227	Positive
Geminicoccaceae	Coniocessiaceae	0.843413	Positive			Nitrospiraceae	Chaetomiaceae	0.850524	Positive
Planococcaceae	Unidentified_Hypocreales	0.841743	Positive			Geodermatophilaceae	Unidentified_Hypocreales	0.850212	Positive
Uncultured_Gaiellales	Didymosphaeriaceae	0.84127	Positive			Geminicoccaceae	Stachybotryaceae	0.847039	Positive
Micrococcaceae	Unidentified_Hypocreales	0.840424	Positive			JG30-KF-CM45	Arachnomycetaceae	0.845057	Positive
MB-A2-108	Arachnomycetaceae	0.840178	Positive			bacteriap25	Unidentified_Hypocreales	0.844479	Positive
67-14	Plectosphaerellaceae	0.840139	Positive			Oxalobacteraceae	Cladosporiaceae	0.841823	Positive
Sporichthyaceae	Didymosphaeriaceae	0.839825	Positive			Gemmatimonadaceae	Unidentified_Pleosporales	0.84152	Positive
Geodermatophilaceae	Unidentified_Hypocreales	0.839652	Positive			Xanthomonadaceae	Phaeosphaeriaceae	0.84089	Positive
Solirubrobacteraceae	Arachnomycetaceae	0.836487	Positive			Nitrospiraceae	Stachybotryaceae	0.840344	Positive
Planococcaceae	Bionectriaceae	0.836167	Positive			Rubrobacteriaceae	Stachybotryaceae	0.839286	Positive
67-14	Didymosphaeriaceae	0.835746	Positive			Nitrospiraceae	Unidentified_Pleosporales	0.837352	Positive
Gaiellaceae	Bionectriaceae	0.834167	Positive			Propionibacteriaceae	Unidentified_Sordariales	0.837037	Positive
Micrococcaceae	Trichocomaceae	0.832646	Positive			Nitrospiraceae	Unidentified_Hypocreales	0.834691	Positive
bacteriap25	Chaetomiaceae	0.832015	Positive			67-14	Unidentified_Pleosporales	0.834106	Positive
Geodermatophilaceae	Coniocessiaceae	0.831691	Positive			Uncultured_Gaiellales	Microascaceae	0.832993	Positive
Glycomycetaceae	Phaeosphaeriaceae	0.831228	Positive			Gemmatimonadaceae	Stachybotryaceae	0.832865	Positive
67-14	Arachnomycetaceae	0.830389	Positive			Nitrospiraceae	Trichocomaceae	0.832175	Positive
Planococcaceae	Plectosphaerellaceae	0.829925	Positive			Gaiellaceae	Unidentified_Sordariales	0.831912	Positive
Promicromonosporaceae	Phaeosphaeriaceae	0.82963	Positive			Unknown_Bacteria	Unidentified_Hypocreales	0.829856	Positive
Gemmatimonadaceae	Arachnomycetaceae	0.824472	Positive			67-14	Stachybotryaceae	0.829228	Positive
Geminicoccaceae	Bionectriaceae	0.824472	Positive			MB-A2-108	Unidentified_Hypocreales	0.828984	Positive
Nocardioidaceae	Phaeosphaeriaceae	0.823888	Positive			Planococcaceae	Microascaceae	0.828161	Positive
Acetobacteraceae	Arachnomycetaceae	0.822164	Positive			Propionibacteriaceae	Trichocomaceae	0.828079	Positive
Steroidobacteraceae	Phaeosphaeriaceae	0.822053	Positive			bacteriap25	Unidentified_Sordariales	0.826444	Positive
Sphingomonadaceae	Phaeosphaeriaceae	0.821521	Positive			Planococcaceae	Stachybotryaceae	0.826236	Positive
Propionibacteriaceae	Bionectriaceae	0.820527	Positive			Gaiellaceae	Microascaceae	0.825397	Positive
Gemmatimonadaceae	Didymosphaeriaceae	0.820411	Positive			Sporichthyaceae	Trichocomaceae	0.825397	Positive
Unknown_Family	Phaeosphaeriaceae	0.818383	Positive			Rubrobacteriaceae	Trichocomaceae	0.824451	Positive
Sporichthyaceae	Bionectriaceae	0.818164	Positive			Unknown_Bacteria	Stachybotryaceae	0.82404	Positive
Rubrobacteriaceae	Plectosphaerellaceae	0.817533	Positive			Paenibacillaceae	Microascaceae	0.821429	Positive
Propionibacteriaceae	Didymosphaeriaceae	0.816578	Positive			Unknown_Bacteria	Trichocomaceae	0.819563	Positive
Propionibacteriaceae	Plectosphaerellaceae	0.81468	Positive			Solirubrobacteraceae	Bionectriaceae	0.819164	Positive
Nitrospiraceae	Bionectriaceae	0.814163	Positive			Sporichthyaceae	Microascaceae	0.81746	Positive
Planococcaceae	Didymosphaeriaceae	0.812609	Positive			Paenibacillaceae	Unidentified_Pleosporales	0.817335	Positive
Geodermatophilaceae	Bionectriaceae	0.81171	Positive			Sporichthyaceae	Unidentified_Sordariales	0.816578	Positive
Paenibacillaceae	Plectosphaerellaceae	0.811482	Positive			MB-A2-108	Microascaceae	0.814618	Positive
bacteriap25	Didymosphaeriaceae	0.810328	Positive			Alcaligenaceae	Ceratobasidiaceae	0.813955	Positive
Geodermatophilaceae	Plectosphaerellaceae	0.809337	Positive			Acetobacteraceae	Trichocomaceae	0.813492	Positive
Nitrospiraceae	Didymosphaeriaceae	0.80872	Positive			Rubrobacteriaceae	Microascaceae	0.813157	Positive
Bacillaceae	Bionectriaceae	0.808635	Positive			MB-A2-108	Unidentified_Sordariales	0.810665	Positive
Nitrospiraceae	Arachnomycetaceae	0.808162	Positive			Gaiellaceae	Trichocomaceae	0.809524	Positive
Comamonadaceae	Phaeosphaeriaceae	0.807407	Positive			Acetobacteraceae	Stachybotryaceae	0.809392	Positive
Rubrobacteriaceae	Bionectriaceae	0.807184	Positive			Unknown_Bacteria	Unidentified_Pleosporales	0.808318	Positive
Geodermatophilaceae	Didymosphaeriaceae	0.804422	Positive			Sphingomonadaceae	Phaeosphaeriaceae	0.804355	Positive
Paenibacillaceae	Arachnomycetaceae	0.804161	Positive			JG30-KF-CM45	Coniocessiaceae	0.802105	Positive
Rubrobacteriaceae	Didymosphaeriaceae	0.803299	Positive			Unknown_Family	Nectriaceae	0.799334	Positive
Geminicoccaceae	Didymosphaeriaceae	0.801243	Positive			Rubrobacteriaceae	Unidentified_Pleosporales	0.797234	Positive
JG30-KF-CM45	Stachybotryaceae	0.800964	Positive			JG30-KF-CM45	Chaetomiaceae	0.795667	Positive
Geminicoccaceae	Plectosphaerellaceae	0.800132	Positive			Geodermatophilaceae	Stachybotryaceae	0.793039	Positive
bacteriap25	Unidentified_Hypocreales	0.799606	Positive			Oxalobacteraceae	Apiosporaceae	0.792826	Positive
Microbacteriaceae	Pleosporales_fam_Incertae_sedis	0.799355	Positive			Planococcaceae	Unidentified_Pleosporales	0.792362	Positive
Micrococcaceae	Microascaceae	0.797724	Positive			Geminicoccaceae	Unidentified_Pleosporales	0.790474	Positive
Bacillaceae	Didymosphaeriaceae	0.793408	Positive			MB-A2-108	Unidentified_Pleosporales	0.7897	Positive
Propionibacteriaceae	Arachnomycetaceae	0.792913	Positive			67-14	Unidentified_Sordariales	0.788889	Positive
Micrococcaceae	Stachybotryaceae	0.790247	Positive			Planococcaceae	Trichocomaceae	0.787336	Positive
Micrococcaceae	Coniocessiaceae	0.790127	Positive			Geodermatophilaceae	Microascaceae	0.785392	Positive
Gemmatimonadaceae	Bionectriaceae	0.788968	Positive			Gemmatimonadaceae	Unidentified_Sordariales	0.785185	Positive
Unknown_Bacteria	Stachybotryaceae	0.788483	Positive			Unknown_Bacteria	Microascaceae	0.782775	Positive
Planococcaceae	Arachnomycetaceae	0.786157	Positive			Unknown_Family	Pleosporales_fam_Incertae_sedis	0.78272	Positive
Bacillaceae	Arachnomycetaceae	0.785309	Positive			Erwiniaceae	Cladosporiaceae	0.781947	Positive
MB-A2-108	Bionectriaceae	0.781888	Positive			Steroidobacteraceae	Pleosporales_fam_Incertae_sedis	0.780212	Positive
Gemmatimonadaceae	Stachybotryaceae	0.781105	Positive			Nitrospiraceae	Microascaceae	0.776564	Positive
Gaiellaceae	Stachybotryaceae	0.78108	Positive			JG30-KF-CM45	Aspergillaceae	0.775977	Positive
Rubrobacteriaceae	Arachnomycetaceae	0.78002	Positive			Solirubrobacteraceae	Didymosphaeriaceae	0.775827	Positive
Solirubrobacteraceae	Stachybotryaceae	0.779397	Positive			bacteriap25	Unidentified_Pleosporales	0.773906	Positive
Sporichthyaceae	Stachybotryaceae	0.777378	Positive			Geminicoccaceae	Microascaceae	0.77381	Positive
Micrococcaceae	Aspergillaceae	0.775251	Positive			Propionibacteriaceae	Nectriaceae	0.771037	Positive
Geminicoccaceae	Arachnomycetaceae	0.775161	Positive			bacteriap25	Stachybotryaceae	0.770878	Positive
Streptomycetaceae	Phaeosphaeriaceae	0.771037	Positive			bacteriap25	Nectriaceae	0.767004	Positive
bacteriap25	Microascaceae	0.770606	Positive			MB-A2-108	Nectriaceae	0.767004	Positive
Rhizobiaceae	Phaeosphaeriaceae	0.769906	Positive			Solirubrobacteraceae	Stachybotryaceae	0.767004	Positive
Micrococcaceae	Chaetomiaceae	0.766738	Positive			Solirubrobacteraceae	Aspergillaceae	0.765299	Positive
Devosiaceae	Phaeosphaeriaceae	0.766273	Positive			Solirubrobacteraceae	Chaetomiaceae	0.762843	Positive
bacteriap25	Coniocessiaceae	0.764648	Positive			Oxalobacteraceae	Plectosphaerellaceae	0.761394	Positive
Nitrospiraceae	Stachybotryaceae	0.755167	Positive			JG30-KF-CM45	Bionectriaceae	0.759951	Positive
Pseudonocardiaceae	Unidentified_Sordariales	0.755167	Positive			Uncultured_Gaiellales	Unidentified_Sordariales	0.75741	Positive
Geodermatophilaceae	Arachnomycetaceae	0.751583	Positive			Erwiniaceae	Ceratobasidiaceae	0.755555	Positive
Micromonosporaceae	Pleosporales_fam_Incertae_sedis	0.748734	Positive			Pseudomonadaceae	Cladosporiaceae	0.755165	Positive
Xanthomonadaceae	Phaeosphaeriaceae	0.748655	Positive			Solirubrobacteraceae	Arachnomycetaceae	0.755151	Positive
Pseudonocardiaceae	Pleosporales_fam_Incertae_sedis	0.748255	Positive			Microbacteriaceae	Phaeosphaeriaceae	0.753366	Positive
67-14	Stachybotryaceae	0.744605	Positive			JG30-KF-CM45	Didymosphaeriaceae	0.752118	Positive
Micrococcaceae	Unidentified_Sordariales	0.744387	Positive			Paenibacillaceae	Unidentified_Sordariales	0.751405	Positive
Acetobacteraceae	Stachybotryaceae	0.74036	Positive			Oxalobacteraceae	Pleosporaceae	0.750447	Positive
Paenibacillaceae	Stachybotryaceae	0.74036	Positive			Rhizobiaceae	Cladosporiaceae	0.75	Positive
bacteriap25	Plectosphaerellaceae	0.738598	Positive			Acetobacteraceae	Microascaceae	0.75	Positive
Rubrobacteriaceae	Stachybotryaceae	0.734292	Positive			Sporichthyaceae	Nectriaceae	0.749159	Positive
Micrococcaceae	Didymosphaeriaceae	0.733146	Positive			MB-A2-108	Stachybotryaceae	0.747635	Positive
Planococcaceae	Stachybotryaceae	0.732956	Positive			Solirubrobacteraceae	Unidentified_Hypocreales	0.745698	Positive
Pseudonocardiaceae	Unidentified_Hypocreales	0.731841	Positive			Geodermatophilaceae	Trichocomaceae	0.744567	Positive
Geodermatophilaceae	Stachybotryaceae	0.728793	Positive			Planococcaceae	Unidentified_Sordariales	0.743736	Positive
Oxalobacteraceae	Phaeosphaeriaceae	0.726874	Positive			Rubrobacteriaceae	Nectriaceae	0.742857	Positive
Geminicoccaceae	Stachybotryaceae	0.726355	Positive			Rubrobacteriaceae	Unidentified_Sordariales	0.741941	Positive
Propionibacteriaceae	Stachybotryaceae	0.726355	Positive			Gaiellaceae	Nectriaceae	0.741629	Positive
JG30-KF-CM45	Trichocomaceae	0.725818	Positive			bacteriap25	Microascaceae	0.741119	Positive
Micrococcaceae	Arachnomycetaceae	0.725085	Positive			Geminicoccaceae	Unidentified_Sordariales	0.739904	Positive
Microbacteriaceae	Nectriaceae	0.724666	Positive			Devosiaceae	Phaeosphaeriaceae	0.733566	Positive
JG30-KF-CM45	Aspergillaceae	0.722407	Positive			Comamonadaceae	Ceratobasidiaceae	0.731841	Positive
Bacillaceae	Stachybotryaceae	0.719424	Positive			67-14	Nectriaceae	0.73103	Positive
Oxalobacteraceae	Pleosporales_fam_Incertae_sedis	0.717765	Positive			Acetobacteraceae	Unidentified_Pleosporales	0.730997	Positive
Micromonosporaceae	Phaeosphaeriaceae	0.715943	Positive			Geodermatophilaceae	Unidentified_Sordariales	0.728711	Positive
Caulobacteraceae	Pleosporales_fam_Incertae_sedis	0.713068	Positive			Gemmatimonadaceae	Nectriaceae	0.727393	Positive
Alcaligenaceae	Pleosporaceae	0.712439	Positive			Xanthomonadaceae	Pleosporales_fam_Incertae_sedis	0.720119	Positive
Promicromonosporaceae	Pleosporales_fam_Incertae_sedis	0.711111	Positive			Geodermatophilaceae	Unidentified_Pleosporales	0.717167	Positive
Micrococcaceae	Microdochiaceae	0.710415	Positive			Uncultured_Gaiellales	Nectriaceae	0.714708	Positive
Rhizobiaceae	Pleosporales_fam_Incertae_sedis	0.709842	Positive			Micromonosporaceae	Phaeosphaeriaceae	0.714669	Positive
MB-A2-108	Microdochiaceae	0.706421	Positive			Glycomycetaceae	Phaeosphaeriaceae	0.713482	Positive
Comamonadaceae	Pleosporales_fam_Incertae_sedis	0.703704	Positive			Erwiniaceae	Pleosporaceae	0.713482	Positive
Sphingomonadaceae	Pleosporales_fam_Incertae_sedis	0.701207	Positive			Nitrospiraceae	Unidentified_Sordariales	0.711857	Positive
Steroidobacteraceae	Pleosporales_fam_Incertae_sedis	0.700947	Positive			Comamonadaceae	Pleosporales_fam_Incertae_sedis	0.707775	Positive
bacteriap25	Arachnomycetaceae	0.69996	Positive			Solirubrobacteraceae	Unidentified_Pleosporales	0.705794	Positive
JG30-KF-CM45	Chaetomiaceae	0.698955	Positive			Alcaligenaceae	Cladosporiaceae	0.701934	Positive
Oxalobacteraceae	Nectriaceae	0.698299	Positive			Steroidobacteraceae	Phaeosphaeriaceae	0.699753	Positive
Unknown_Family	Pleosporales_fam_Incertae_sedis	0.693607	Positive			Solirubrobacteraceae	Trichocomaceae	0.698244	Positive
Micrococcaceae	Nectriaceae	0.687128	Positive			Acetobacteraceae	Unidentified_Sordariales	0.697733	Positive
JG30-KF-CM45	Plectosphaerellaceae	0.677631	Positive			Unknown_Bacteria	Unidentified_Sordariales	0.695023	Positive
Pseudonocardiaceae	Unidentified_Pleosporales	0.670026	Positive			JG30-KF-CM45	Stachybotryaceae	0.694132	Positive
Uncultured_Gaiellales	Stachybotryaceae	0.66873	Positive			JG30-KF-CM45	Unidentified_Hypocreales	0.692193	Positive
Micromonosporaceae	Nectriaceae	0.66428	Positive			JG30-KF-CM45	Unidentified_Pleosporales	0.68875	Positive
JG30-KF-CM45	Unidentified_Hypocreales	0.663165	Positive			Steroidobacteraceae	Nectriaceae	0.688316	Positive
Micrococcaceae	Unidentified_Pleosporales	0.657852	Positive			JG30-KF-CM45	Unidentified_Sordariales	0.68515	Positive
Pseudonocardiaceae	Chaetomiaceae	0.654676	Positive			Streptomycetaceae	Pleosporales_fam_Incertae_sedis	0.682143	Positive
Pseudonocardiaceae	Nectriaceae	0.652917	Positive			Geminicoccaceae	Nectriaceae	0.681396	Positive
Uncultured_Gaiellales	Unidentified_Pleosporales	0.649309	Positive			Micromonosporaceae	Plectosphaerellaceae	0.680965	Positive
Rhizobiaceae	Nectriaceae	0.647585	Positive			Planococcaceae	Nectriaceae	0.673161	Positive
JG30-KF-CM45	Coniocessiaceae	0.646825	Positive			Solirubrobacteraceae	Unidentified_Sordariales	0.672596	Positive
Solirubrobacteraceae	Microdochiaceae	0.64435	Positive			Caulobacteraceae	Ceratobasidiaceae	0.671604	Positive
Xanthomonadaceae	Pleosporales_fam_Incertae_sedis	0.644064	Positive			Unknown_Bacteria	Nectriaceae	0.670865	Positive
JG30-KF-CM45	Didymosphaeriaceae	0.642857	Positive			Paenibacillaceae	Nectriaceae	0.670102	Positive
Pseudonocardiaceae	Aspergillaceae	0.642547	Positive			Streptomycetaceae	Phaeosphaeriaceae	0.668454	Positive
Pseudonocardiaceae	Phaeosphaeriaceae	0.638754	Positive			Nocardioidaceae	Phaeosphaeriaceae	0.665175	Positive
Pseudonocardiaceae	Plectosphaerellaceae	0.637997	Positive			Unknown_Family	Trichocomaceae	0.66355	Positive
bacteriap25	Stachybotryaceae	0.637248	Positive			Pseudonocardiaceae	Pleosporales_fam_Incertae_sedis	0.662487	Positive
Pseudonocardiaceae	Coniocessiaceae	0.634726	Positive			Micrococcaceae	Arachnomycetaceae	0.660842	Positive
Pseudomonadaceae	Phaeosphaeriaceae	0.629202	Positive			JG30-KF-CM45	Trichocomaceae	0.654015	Positive
Micromonosporaceae	Unidentified_Sordariales	0.627253	Positive			Microbacteriaceae	Pleosporales_fam_Incertae_sedis	0.652334	Positive
Gemmatimonadaceae	Microdochiaceae	0.624716	Positive			Unknown_Family	Unidentified_Pleosporales	0.651053	Positive
Glycomycetaceae	Pleosporales_fam_Incertae_sedis	0.622045	Positive			Pseudomonadaceae	Pleosporaceae	0.649914	Positive
JG30-KF-CM45	Arachnomycetaceae	0.620662	Positive			Caulobacteraceae	Apiosporaceae	0.646073	Positive
Nocardioidaceae	Pleosporales_fam_Incertae_sedis	0.614705	Positive			Nitrospiraceae	Nectriaceae	0.644389	Positive
Solirubrobacteraceae	Unidentified_Pleosporales	0.613189	Positive			Rhizobiaceae	Phaeosphaeriaceae	0.643432	Positive
Sporichthyaceae	Microdochiaceae	0.612273	Positive			Comamonadaceae	Apiosporaceae	0.639614	Positive
Rubrobacteriaceae	Microdochiaceae	0.610964	Positive			Solirubrobacteraceae	Microascaceae	0.639036	Positive
Devosiaceae	Pleosporales_fam_Incertae_sedis	0.606633	Positive			Micrococcaceae	Didymosphaeriaceae	0.633021	Positive
Gaiellaceae	Microdochiaceae	0.604863	Positive			JG30-KF-CM45	Nectriaceae	0.630148	Positive
Unknown_Bacteria	Microdochiaceae	0.60301	Positive			Glycomycetaceae	Pleosporales_fam_Incertae_sedis	0.629195	Positive
						Sphingomonadaceae	Pleosporales_fam_Incertae_sedis	0.628854	Positive
						JG30-KF-CM45	Microascaceae	0.627446	Positive
						Micrococcaceae	Aspergillaceae	0.626117	Positive
						Micrococcaceae	Chaetomiaceae	0.623435	Positive
						Unknown_Family	Coniocessiaceae	0.615355	Positive
						Acetobacteraceae	Nectriaceae	0.613632	Positive
						Caulobacteraceae	Pleosporales_fam_Incertae_sedis	0.61101	Positive
						Rhizobiaceae	Apiosporaceae	0.610456	Positive
						Unknown_Family	Chaetomiaceae	0.609737	Positive
						Micrococcaceae	Unidentified_Hypocreales	0.609473	Positive
						Micrococcaceae	Bionectriaceae	0.609156	Positive
						Micromonosporaceae	Apiosporaceae	0.608233	Positive
						Nocardioidaceae	Pleosporales_fam_Incertae_sedis	0.60823	Positive
						Geodermatophilaceae	Nectriaceae	0.606767	Positive
						Alcaligenaceae	Pleosporaceae	0.604276	Positive
						Pseudonocardiaceae	Chaetomiaceae	0.60378	Positive
						Micrococcaceae	Microascaceae	0.602877	Positive
						Erwiniaceae	Trichocomaceae	-0.628726	Negative
