# Supplementary material for: Niche-specific microbial diversity, interactions, and functional potential within the spinach microbiome
Source: Curr Res Microb Sci. 2025 Sep 26;9:100475. doi: 10.1016/j.crmicr.2025.100475 (PMC12538574; doi:10.1016/j.crmicr.2025.100475)
Supplement: Supplementary file 13 — Table S7: PICRUST2-based Weighted NSTI data and DESEQ2 analysis of the given samples [file mmc13.xlsx]

## Sheet: Table-S7-Weighted NSTI
Weighted NSTI				PICRUST2
sample	weighted_NSTI			Pathways	baseMean	log2FoldChange	lfcSE	stat	pvalue	padj
KHBS-1	0.24882			&beta;-alanine biosynthesis II	17.5692	-6.12439	1.1268	-5.43522	5.47e-08	3.5e-07
KHBS-2	0.251632			(5Z)-dodec-5-enoate biosynthesis	10206.3	0.865783	0.281701	3.07341	0.00211628	0.00484368
KHBS-3	0.251425			1,4-dihydroxy-2-naphthoate biosynthesis I	3297.51	-1.65579	0.51739	-3.20027	0.001373	0.00333889
KHLN-1	0.0921071			1,4-dihydroxy-6-naphthoate biosynthesis I	2185.07	2.6579	0.321423	8.26916	1.35e-16	2.62e-15
KHLN-2	0.345559			1,4-dihydroxy-6-naphthoate biosynthesis II	2103.33	2.70158	0.339423	7.95931	1.73e-15	3.09e-14
KHLN-3	0.15945			1,5-anhydrofructose degradation	428.228	3.62354	0.41097	8.81703	1.18e-18	3.14e-17
KHLP-1	0.108694			2-methylcitrate cycle I	2637.77	1.24691	0.285574	4.36633	1.26e-05	4.62e-05
KHLP-2	0.121668			2-methylcitrate cycle II	2944.78	1.25761	0.335106	3.75286	0.000174832	0.000509034
KHLP-3	0.126997			3-phenylpropanoate degradation	3353.06	1.04231	0.280431	3.7168	0.000201759	0.000583466
KHRE-1	0.086651			4-deoxy-L-threo-hex-4-enopyranuronate degradation	4815.31	1.78433	0.351988	5.0693	3.99e-07	2.19e-06
KHRE-2	0.0834034			4-hydroxyphenylacetate degradation	1814.98	1.5988	0.371203	4.30707	1.65e-05	5.71e-05
KHRE-3	0.0866495			5-aminoimidazole ribonucleotide biosynthesis I	14594.3	-0.152337	0.0382532	-3.98234	6.82e-05	0.000214759
KHRZ-1	0.126506			5-aminoimidazole ribonucleotide biosynthesis II	14504.8	-0.199553	0.0546434	-3.65192	0.000260288	0.000723397
KHRZ-2	0.111363			6-hydroxymethyl-dihydropterin diphosphate biosynthesis III (Chlamydia)	13062	-0.090935	0.0336736	-2.70048	0.0069239	0.0143161
KHRZ-3	0.139806			8-amino-7-oxononanoate biosynthesis I	7966.94	1.5397	0.238708	6.45013	1.12e-10	9.96e-10
KTBS-1	0.253834			ADP-L-glycero-&beta;-D-manno-heptose biosynthesis	2406.79	-1.07677	0.401203	-2.68384	0.00727813	0.0148335
KTBS-2	0.295242			Bifidobacterium shunt	8167.83	0.645562	0.14701	4.39127	1.13e-05	4.19e-05
KTBS-3	0.262418			CDP-diacylglycerol biosynthesis I	16876.6	-0.118353	0.0424129	-2.79049	0.00526287	0.0110417
KTLN-1	0.0326798			CDP-diacylglycerol biosynthesis II	16876.6	-0.118353	0.0424129	-2.79049	0.00526287	0.0110417
KTLN-2	0.0369687			D-fructuronate degradation	8336.16	1.95376	0.224248	8.7125	2.97e-18	7.48e-17
KTLN-3	0.0652859			D-galactarate degradation I	1512.46	1.55178	0.554845	2.79678	0.00516147	0.0109362
KTLP-1	0.0393588			D-galacturonate degradation I	3927.84	0.777644	0.306657	2.53587	0.0112167	0.0221232
KTLP-2	0.0395669			D-galacturonate degradation II	47.5405	22.8336	2.4269	9.40853	5.03e-21	1.66e-19
KTLP-3	0.0502681			D-glucarate degradation I	1603.77	1.2892	0.546047	2.36097	0.0182273	0.0343668
KTRE-1	0.0854847			Entner-Doudoroff pathway III (semi-phosphorylative)	375.172	-7.91112	1.02769	-7.69796	1.38e-14	2.04e-13
KTRE-2	0.076335			GDP-D-glycero-&alpha;-D-manno-heptose biosynthesis	646.58	-3.40039	0.596691	-5.69875	1.21e-08	8.47e-08
KTRE-3	0.0427576			GDP-mannose biosynthesis	16081	-0.263493	0.0731156	-3.60379	0.000313613	0.000854945
KTRZ-1	0.114739			L-1,2-propanediol degradation	167.907	-3.70765	0.803158	-4.61634	3.91e-06	1.69e-05
KTRZ-2	0.110174			L-arabinose degradation IV	867.384	4.08114	0.702985	5.80545	6.42e-09	4.66e-08
KTRZ-3	0.106937			L-arginine biosynthesis III (via N-acetyl-L-citrulline)	10700.3	-0.836555	0.162023	-5.1632	2.43e-07	1.46e-06
				L-arginine degradation II (AST pathway)	1734.01	4.73726	0.616743	7.68109	1.58e-14	2.25e-13
				L-histidine biosynthesis	12339.2	-0.189164	0.0556113	-3.40154	0.00067007	0.00171731
				L-histidine degradation I	10501.7	0.911527	0.0764587	11.9218	9.11e-33	1.95e-30
				L-histidine degradation II	4709.23	1.02733	0.352699	2.91276	0.00358246	0.00786305
				L-isoleucine biosynthesis III	17526.8	-0.094181	0.0413944	-2.27521	0.0228932	0.0424168
				L-isoleucine biosynthesis IV	8102.88	-1.07728	0.276332	-3.8985	9.68e-05	0.000291731
				L-lysine biosynthesis II	3489.38	-3.61585	0.81621	-4.43004	9.42e-06	3.58e-05
				L-lysine biosynthesis V	2.26251	-6.0261	1.93924	-3.10746	0.00188701	0.00441334
				L-methionine salvage cycle III	1223.1	-5.99818	0.584785	-10.2571	1.1e-24	5.88e-23
				L-rhamnose degradation I	3621.14	1.40741	0.276389	5.09214	3.54e-07	2.01e-06
				L-tryptophan degradation to 2-amino-3-carboxymuconate semialdehyde	1601.19	0.896018	0.303499	2.95229	0.00315423	0.00706811
				L-tyrosine degradation I	5168.51	2.68819	0.351019	7.65825	1.88e-14	2.6e-13
				L-valine degradation I	21.8958	-5.87761	1.16324	-5.05281	4.35e-07	2.36e-06
				N10-formyl-tetrahydrofolate biosynthesis	11342	0.285308	0.0976394	2.92206	0.00347726	0.00767147
				NAD biosynthesis II (from tryptophan)	2302.99	0.801978	0.285646	2.80759	0.00499135	0.0106815
				NAD salvage pathway II	1795.68	2.44202	0.493119	4.95218	7.34e-07	3.88e-06
				O-antigen building blocks biosynthesis (E. coli)	11752.7	-0.449345	0.123986	-3.62416	0.000289905	0.000795379
				S-methyl-5-thio-&alpha;-D-ribose 1-phosphate degradation	988.674	-6.20765	0.627172	-9.89784	4.25e-23	1.82e-21
				TCA cycle IV (2-oxoglutarate decarboxylase)	17058.8	0.22037	0.0504509	4.368	1.25e-05	4.62e-05
				TCA cycle VI (obligate autotrophs)	11478.4	0.673125	0.151409	4.44574	8.76e-06	3.38e-05
				TCA cycle VIII (helicobacter)	15581.1	0.357403	0.0726699	4.91818	8.74e-07	4.45e-06
				UDP-2,3-diacetamido-2,3-dideoxy-&alpha;-D-mannuronate biosynthesis	815.172	2.40174	0.534648	4.4922	7.05e-06	2.77e-05
				UDP-N-acetyl-D-glucosamine biosynthesis I	13520.8	-0.206148	0.0394169	-5.22994	1.7e-07	1.05e-06
				UDP-N-acetylmuramoyl-pentapeptide biosynthesis I (meso-diaminopimelate containing)	13405.3	-0.162201	0.0521595	-3.10971	0.00187269	0.00441334
				UMP biosynthesis	14516.8	-0.19357	0.0410383	-4.71682	2.4e-06	1.09e-05
				acetyl-CoA fermentation to butanoate II	2547.84	-1.66817	0.654298	-2.54956	0.0107859	0.021372
				adenosine nucleotides degradation II	17273.7	0.839427	0.115896	7.24292	4.39e-13	4.37e-12
				adenosine ribonucleotides de novo biosynthesis	15086.4	-0.182064	0.039073	-4.65958	3.17e-06	1.4e-05
				adenosylcobalamin biosynthesis II (late cobalt incorporation)	1650.37	-2.19643	0.59957	-3.66333	0.000248953	0.000700999
				aerobactin biosynthesis	428.965	4.51213	0.879206	5.13206	2.87e-07	1.68e-06
				aerobic respiration I (cytochrome c)	43234.9	0.237511	0.0737733	3.21948	0.00128425	0.0031409
				allantoin degradation IV (anaerobic)	243.43	-4.20981	0.750871	-5.60656	2.06e-08	1.4e-07
				anhydromuropeptides recycling	13696.7	0.406901	0.0741712	5.48597	4.11e-08	2.67e-07
				arginine, ornithine and proline interconversion	4419.58	1.42003	0.371964	3.81765	0.000134728	0.000400441
				aromatic biogenic amine degradation (bacteria)	7848.76	0.888627	0.239209	3.71486	0.000203318	0.000584028
				biotin biosynthesis I	7648.84	1.32289	0.230243	5.74563	9.16e-09	6.53e-08
				biotin biosynthesis II	63.1234	-4.7834	1.34351	-3.56037	0.000370335	0.000996877
				chlorophyllide a biosynthesis II (anaerobic)	235.166	-2.43669	0.563753	-4.32226	1.54e-05	5.55e-05
				chlorophyllide a biosynthesis III (aerobic, light independent)	235.166	-2.43669	0.563753	-4.32226	1.54e-05	5.55e-05
				chlorosalicylate degradation	706.595	1.63786	0.47269	3.46497	0.000530285	0.00138392
				chondroitin sulfate degradation I (bacterial)	14.5453	-8.89483	1.19281	-7.45703	8.85e-14	1.02e-12
				chorismate biosynthesis I	14036.6	-0.0724228	0.0297202	-2.43682	0.0148169	0.0284958
				cob(II)yrinate a,c-diamide biosynthesis II (late cobalt incorporation)	4443.58	0.584085	0.187555	3.1142	0.00184445	0.0043857
				coenzyme A biosynthesis I	12739.1	-0.268426	0.043848	-6.12173	9.26e-10	7.48e-09
				coenzyme M biosynthesis I	237.407	-2.8053	0.586282	-4.78491	1.71e-06	8.23e-06
				coumarins biosynthesis (engineered)	110.444	1.93577	0.370304	5.22753	1.72e-07	1.05e-06
				creatinine degradation I	382.936	-1.61372	0.700878	-2.30242	0.0213115	0.0400059
				creatinine degradation II	50.4847	6.96789	1.52225	4.57735	4.71e-06	1.98e-05
				dTDP-D-desosamine biosynthesis	5.42247	-8.23427	2.01401	-4.08849	4.34e-05	0.000142948
				dTDP-L-rhamnose biosynthesis I	11350.4	-0.537756	0.183509	-2.93041	0.0033852	0.00754616
				dTDP-N-acetylthomosamine biosynthesis	1303.9	2.54109	0.544956	4.66294	3.12e-06	1.39e-05
				dTDP-N-acetylviosamine biosynthesis	31.2226	-3.12484	0.733109	-4.26246	2.02e-05	6.92e-05
				ectoine biosynthesis	4582.14	2.98497	0.377972	7.89732	2.85e-15	4.88e-14
				enterobacterial common antigen biosynthesis	742.077	8.23655	1.60086	5.14508	2.67e-07	1.59e-06
				enterobactin biosynthesis	5950.23	2.47667	0.240234	10.3094	6.39e-25	3.91e-23
				ergothioneine biosynthesis I (bacteria)	4054.83	0.904666	0.319089	2.83515	0.00458035	0.00990095
				ethylmalonyl-CoA pathway	711.596	-2.16879	0.366586	-5.91618	3.3e-09	2.47e-08
				fatty acid &beta;-oxidation I	18112.2	-0.283086	0.111726	-2.53375	0.0112851	0.022156
				fatty acid salvage	19036.7	-0.354931	0.135082	-2.62751	0.00860117	0.0173646
				flavin biosynthesis I (bacteria and plants)	13011.2	-0.19763	0.0322473	-6.12859	8.87e-10	7.3e-09
				formaldehyde assimilation I (serine pathway)	235.889	-3.00823	0.679186	-4.42916	9.46e-06	3.58e-05
				formaldehyde assimilation II (RuMP Cycle)	2627.33	-2.69478	0.528453	-5.09936	3.41e-07	1.97e-06
				formaldehyde oxidation I	2029.29	-2.71954	0.534217	-5.0907	3.57e-07	2.01e-06
				gallate degradation I	1020.46	1.65635	0.355848	4.65465	3.25e-06	1.42e-05
				gallate degradation II	1188.93	1.72685	0.368739	4.68312	2.83e-06	1.27e-05
				glucose and glucose-1-phosphate degradation	4001.51	4.55088	0.461662	9.85761	6.35e-23	2.47e-21
				glucose degradation (oxidative)	421.82	3.10108	0.927564	3.34325	0.000828025	0.00207248
				glycerol degradation to butanol	895.225	-1.95113	0.32274	-6.04551	1.49e-09	1.16e-08
				glycine betaine degradation I	2200.28	2.65456	0.422383	6.28473	3.28e-10	2.87e-09
				glycogen biosynthesis I (from ADP-D-Glucose)	8916.91	-0.40723	0.16876	-2.41307	0.0158186	0.0299574
				glycogen degradation I (bacterial)	9281.67	0.315987	0.119097	2.6532	0.00797334	0.0161734
				glycogen degradation II (eukaryotic)	1370.98	-2.59376	0.546148	-4.7492	2.04e-06	9.71e-06
				glycolysis II (from fructose 6-phosphate)	14008	0.198988	0.0721885	2.7565	0.00584234	0.0121385
				glyoxylate cycle	12488.1	0.492656	0.0639395	7.70503	1.31e-14	2e-13
				heme biosynthesis I (aerobic)	8980.48	0.465937	0.0987129	4.72012	2.36e-06	1.08e-05
				heme biosynthesis II (anaerobic)	12256	0.389169	0.0418232	9.30511	1.34e-20	4.09e-19
				heterolactic fermentation	4318.05	-0.607486	0.243232	-2.49755	0.0125053	0.0244396
				incomplete reductive TCA cycle	10411.9	-0.920524	0.235751	-3.90464	9.44e-05	0.000286447
				inosine-5'-phosphate biosynthesis I	12497.2	-0.195156	0.0431796	-4.51963	6.19e-06	2.45e-05
				isopropanol biosynthesis	886.861	-1.46453	0.434299	-3.37218	0.000745762	0.00188868
				ketogluconate metabolism	3024.34	2.0328	0.335669	6.05596	1.4e-09	1.11e-08
				mandelate degradation I	144.009	-3.46188	0.703451	-4.92129	8.6e-07	4.43e-06
				methylgallate degradation	1412.2	1.69281	0.357114	4.74025	2.13e-06	9.93e-06
				mixed acid fermentation	9299.8	1.14547	0.137146	8.35223	6.7e-17	1.37e-15
				mono-trans, poly-cis decaprenyl phosphate biosynthesis	4280.69	1.49055	0.247749	6.01637	1.78e-09	1.36e-08
				mycolate biosynthesis	11649.9	0.8249	0.262649	3.14069	0.0016855	0.00403014
				mycolyl-arabinogalactan-peptidoglycan complex biosynthesis	317.948	-1.58663	0.528055	-3.00466	0.00265876	0.00598922
				mycothiol biosynthesis	3613.11	1.13368	0.308535	3.67439	0.000238418	0.00067578
				myo-, chiro- and scillo-inositol degradation	9336.69	1.23774	0.211916	5.84068	5.2e-09	3.84e-08
				myo-inositol degradation I	5821.77	1.26019	0.203189	6.20207	5.57e-10	4.68e-09
				naphthalene degradation (aerobic)	45.8507	8.56665	1.21467	7.05264	1.76e-12	1.67e-11
				naphthalene degradation to acetyl-CoA	80.6531	9.50754	1.26041	7.5432	4.59e-14	5.77e-13
				nicotinate degradation I	530.854	1.74003	0.517641	3.36146	0.00077531	0.00195196
				nitrate reduction I (denitrification)	676.981	1.53898	0.277548	5.54493	2.94e-08	1.94e-07
				nitrate reduction VI (assimilatory)	1433.44	-2.92721	0.642338	-4.55712	5.19e-06	2.15e-05
				nitrifier denitrification	43.5775	-9.71904	1.2575	-7.72885	1.09e-14	1.72e-13
				octane oxidation	2018.42	1.18008	0.3875	3.04535	0.00232406	0.00529095
				oleate biosynthesis IV (anaerobic)	11078.4	0.810903	0.261368	3.10253	0.00191872	0.00446311
				palmitate biosynthesis II (bacteria and plants)	9649.23	0.760203	0.200699	3.78777	0.000152003	0.000448672
				palmitoleate biosynthesis I (from (5Z)-dodec-5-enoate)	10670.5	0.913969	0.27698	3.29976	0.000967664	0.00239399
				pantothenate and coenzyme A biosynthesis I	12726.4	-0.103655	0.0452899	-2.2887	0.0220965	0.0412983
				paromamine biosynthesis I	2.71928	-6.37971	1.30058	-4.90526	9.33e-07	4.64e-06
				pentose phosphate pathway	14695.9	0.194091	0.0554485	3.50037	0.000464607	0.0012351
				peptidoglycan biosynthesis I (meso-diaminopimelate containing)	13279.9	-0.159522	0.0545181	-2.92604	0.00343305	0.00761319
				peptidoglycan biosynthesis II (staphylococci)	22.8516	-9.13136	1.19778	-7.62357	2.47e-14	3.3e-13
				peptidoglycan biosynthesis III (mycobacteria)	13014.7	-0.144631	0.05937	-2.43609	0.0148471	0.0284958
				peptidoglycan biosynthesis IV (Enterococcus faecium)	1153.98	1.02189	0.447701	2.28254	0.0224575	0.0417905
				peptidoglycan maturation (meso-diaminopimelate containing)	17423	0.25142	0.0978391	2.56973	0.0101777	0.0202607
				phosphatidylglycerol biosynthesis I (plastidic)	14957.5	-0.367826	0.0765991	-4.80196	1.57e-06	7.64e-06
				phosphatidylglycerol biosynthesis II (non-plastidic)	14957.5	-0.367826	0.0765991	-4.80196	1.57e-06	7.64e-06
				phospholipases	376.55	3.48363	0.768461	4.53326	5.81e-06	2.35e-05
				polyisoprenoid biosynthesis (E. coli)	12532.2	0.519129	0.0926392	5.60378	2.1e-08	1.4e-07
				polymyxin resistance	868.853	8.19974	1.02446	8.00396	1.2e-15	2.24e-14
				ppGpp biosynthesis	5213.06	3.43613	0.343242	10.0108	1.37e-23	6.5e-22
				preQ0 biosynthesis	8343.63	-0.551241	0.177964	-3.09749	0.00195166	0.00451519
				protocatechuate degradation I (meta-cleavage pathway)	1138.68	2.1726	0.42785	5.07795	3.82e-07	2.12e-06
				protocatechuate degradation II (ortho-cleavage pathway)	11643.8	0.615786	0.176574	3.48742	0.000487707	0.0012806
				purine nucleobases degradation I (anaerobic)	1348.19	-5.33759	0.723886	-7.37352	1.66e-13	1.78e-12
				purine nucleotides degradation II (aerobic)	13060	0.405579	0.0546216	7.42526	1.13e-13	1.27e-12
				purine ribonucleosides degradation	7566.67	-1.02695	0.23366	-4.39507	1.11e-05	4.16e-05
				pyridoxal 5'-phosphate biosynthesis I	2782.92	4.07314	0.545963	7.46047	8.62e-14	1.02e-12
				pyrimidine deoxyribonucleosides salvage	9210.7	0.572392	0.0726198	7.88203	3.22e-15	5.3e-14
				pyrimidine deoxyribonucleotide phosphorylation	12483.9	-0.179363	0.0446633	-4.0159	5.92e-05	0.000189149
				pyrimidine deoxyribonucleotides biosynthesis from CTP	16.0917	-6.10113	1.61744	-3.77208	0.000161892	0.000474586
				pyrimidine deoxyribonucleotides de novo biosynthesis IV	10.5623	-8.97684	1.82831	-4.90992	9.11e-07	4.59e-06
				pyruvate fermentation to acetate and lactate II	4366.2	-1.47351	0.441229	-3.33956	0.00083911	0.00208802
				pyruvate fermentation to butanoate	1324.89	-5.70603	0.66995	-8.5171	1.64e-17	3.89e-16
				pyruvate fermentation to propanoate I	12566.7	-1.16348	0.222354	-5.23257	1.67e-07	1.05e-06
				queuosine biosynthesis	8641.52	-0.696873	0.168352	-4.13939	3.48e-05	0.000116441
				reductive TCA cycle II	709.472	-7.23779	0.859632	-8.41964	3.78e-17	8.08e-16
				reductive acetyl coenzyme A pathway	454.114	-4.90743	0.701129	-6.99932	2.57e-12	2.39e-11
				spirilloxanthin and 2,2'-diketo-spirilloxanthin biosynthesis	0.194363	2.668	1.08399	2.46127	0.0138446	0.026934
				starch degradation III	373.805	3.7569	0.499274	7.52473	5.28e-14	6.46e-13
				starch degradation V	8746.34	0.3828	0.132361	2.89209	0.00382687	0.00835663
				stearate biosynthesis II (bacteria and plants)	11067.7	0.966804	0.269234	3.59095	0.000329477	0.000892507
				streptomycin biosynthesis	2.59647	-5.91146	1.44419	-4.09326	4.25e-05	0.000141121
				sucrose degradation IV (sucrose phosphorylase)	3970.18	4.50665	0.457872	9.8426	7.38e-23	2.63e-21
				superpathay of heme biosynthesis from glutamate	10895.2	0.215324	0.0673346	3.19783	0.00138468	0.00334826
				superpathway of &beta;-D-glucuronide and D-glucuronate degradation	3758.86	0.995769	0.348937	2.85372	0.00432105	0.00938787
				superpathway of (R,R)-butanediol biosynthesis	3861.3	-1.76668	0.358745	-4.92461	8.45e-07	4.41e-06
				superpathway of 5-aminoimidazole ribonucleotide biosynthesis	14504.8	-0.199553	0.0546434	-3.65192	0.000260288	0.000723397
				superpathway of C1 compounds oxidation to CO2	57.0321	-2.4521	0.492259	-4.98132	6.32e-07	3.38e-06
				superpathway of Clostridium acetobutylicum acidogenic fermentation	1522.92	-5.5568	0.658155	-8.44299	3.09e-17	6.97e-16
				superpathway of D-glucarate and D-galactarate degradation	1512.46	1.55178	0.554845	2.79678	0.00516147	0.0109362
				superpathway of L-alanine biosynthesis	10860.8	2.38602	0.178597	13.3598	1.04e-40	4.44e-38
				superpathway of L-arginine and L-ornithine degradation	1093.89	8.70857	1.91409	4.54971	5.37e-06	2.19e-05
				superpathway of L-arginine, putrescine, and 4-aminobutanoate degradation	1093.89	8.70857	1.91409	4.54971	5.37e-06	2.19e-05
				superpathway of L-phenylalanine biosynthesis	9754.4	1.86186	0.163417	11.3933	4.51e-30	3.86e-28
				superpathway of L-threonine metabolism	83.2106	8.4469	1.77962	4.74646	2.07e-06	9.74e-06
				superpathway of L-tyrosine biosynthesis	9609.02	1.8607	0.157584	11.8077	3.56e-32	3.81e-30
				superpathway of UDP-N-acetylglucosamine-derived O-antigen building blocks biosynthesis	1991.69	-3.75228	0.54927	-6.8314	8.41e-12	7.66e-11
				superpathway of adenosine nucleotides de novo biosynthesis I	15688.5	-0.132468	0.0372276	-3.55831	0.000373242	0.000998422
				superpathway of adenosine nucleotides de novo biosynthesis II	15081	-0.141315	0.0383588	-3.68404	0.000229568	0.000655033
				superpathway of aerobic toluene degradation	645.075	2.52981	0.567059	4.46128	8.15e-06	3.17e-05
				superpathway of demethylmenaquinol-6 biosynthesis II	55.327	-9.03297	1.45444	-6.2106	5.28e-10	4.52e-09
				superpathway of demethylmenaquinol-8 biosynthesis	3692.8	-1.61771	0.400528	-4.03895	5.37e-05	0.000174089
				superpathway of fatty acid biosynthesis initiation (E. coli)	10073	1.12398	0.284775	3.94691	7.92e-05	0.000247318
				superpathway of glycolysis, pyruvate dehydrogenase, TCA, and glyoxylate bypass	13492.3	0.179109	0.0236023	7.58861	3.23e-14	4.19e-13
				superpathway of glyoxylate bypass and TCA	13599.5	0.610123	0.0579328	10.5316	6.18e-26	4.41e-24
				superpathway of heme biosynthesis from glycine	6958.12	0.52147	0.127828	4.07945	4.51e-05	0.000147489
				superpathway of heme biosynthesis from uroporphyrinogen-III	5982.83	0.633618	0.163785	3.8686	0.000109462	0.000327619
				superpathway of menaquinol-11 biosynthesis	4721.01	-1.53196	0.392276	-3.90532	9.41e-05	0.000286447
				superpathway of menaquinol-12 biosynthesis	4721.01	-1.53196	0.392276	-3.90532	9.41e-05	0.000286447
				superpathway of menaquinol-13 biosynthesis	4721.01	-1.53196	0.392276	-3.90532	9.41e-05	0.000286447
				superpathway of menaquinol-7 biosynthesis	4848.18	-1.50856	0.376267	-4.00928	6.09e-05	0.000193093
				superpathway of menaquinol-8 biosynthesis I	4680.85	-1.47899	0.355009	-4.16605	3.1e-05	0.000104445
				superpathway of menaquinol-8 biosynthesis II	4155.76	1.5703	0.347271	4.52183	6.13e-06	2.45e-05
				superpathway of methylglyoxal degradation	274.076	3.09629	0.996054	3.10856	0.00188003	0.00441334
				superpathway of mycolyl-arabinogalactan-peptidoglycan complex biosynthesis	570.363	-1.86527	0.758369	-2.45959	0.0139097	0.0269382
				superpathway of phospholipid biosynthesis I (bacteria)	16113.8	-0.296452	0.0522809	-5.67037	1.42e-08	9.84e-08
				superpathway of phylloquinol biosynthesis	3553.79	-1.6217	0.501191	-3.23569	0.00121349	0.00298492
				superpathway of purine deoxyribonucleosides degradation	7495.01	-0.497827	0.184805	-2.6938	0.00706432	0.0145362
				superpathway of purine nucleotides de novo biosynthesis I	14446	-0.130546	0.0382668	-3.41148	0.000646121	0.0016659
				superpathway of pyridoxal 5'-phosphate biosynthesis and salvage	3349.22	3.37004	0.456927	7.37544	1.64e-13	1.78e-12
				superpathway of pyrimidine deoxyribonucleoside salvage	10370.5	0.201758	0.0500598	4.03033	5.57e-05	0.000179238
				superpathway of pyrimidine deoxyribonucleosides degradation	5630.41	-0.895299	0.280922	-3.187	0.00143756	0.0034566
				superpathway of pyrimidine nucleobases salvage	15575.9	-0.141226	0.0506831	-2.78645	0.00532889	0.0111257
				superpathway of pyrimidine ribonucleosides degradation	1.02907	-6.26269	2.43401	-2.57299	0.0100823	0.0201646
				superpathway of pyrimidine ribonucleosides salvage	9916.54	0.469907	0.111287	4.2225	2.42e-05	8.21e-05
				superpathway of pyrimidine ribonucleotides de novo biosynthesis	14559	-0.194954	0.0424879	-4.58846	4.47e-06	1.89e-05
				superpathway of sulfolactate degradation	215.719	-1.74958	0.481421	-3.6342	0.000278842	0.000769965
				superpathway of tetrahydrofolate biosynthesis	10606.8	0.2619	0.0975019	2.6861	0.00722919	0.0148043
				superpathway of tetrahydrofolate biosynthesis and salvage	11557.7	0.188692	0.0781796	2.41357	0.0157969	0.0299574
				superpathway of thiamin diphosphate biosynthesis I	2093.67	1.84477	0.764356	2.4135	0.0158001	0.0299574
				superpathway of thiamin diphosphate biosynthesis II	4913.37	-1.9458	0.64429	-3.02007	0.00252713	0.00572281
				superpathway of ubiquinol-8 biosynthesis (prokaryotic)	8017.92	0.924098	0.267708	3.45189	0.000556679	0.00144399
				superpathway of vanillin and vanillate degradation	859.824	3.65399	0.503407	7.25851	3.91e-13	3.99e-12
				tRNA processing	6513.96	1.93257	0.217105	8.90158	5.51e-19	1.57e-17
				taxadiene biosynthesis (engineered)	10209.6	0.495499	0.107703	4.60062	4.21e-06	1.8e-05
				teichoic acid (poly-glycerol) biosynthesis	1282.02	-0.938427	0.358785	-2.61557	0.00890784	0.0178993
				thiamin salvage II	11941.3	-0.206065	0.0589606	-3.49496	0.000474136	0.00125266
				thiazole biosynthesis I (E. coli)	813.091	2.57316	0.833767	3.08619	0.00202742	0.00466524
				tylosin biosynthesis	0.152724	-2.63932	0.932348	-2.83083	0.00464267	0.00998525
				ubiquinol-10 biosynthesis (prokaryotic)	8751.38	1.10233	0.255924	4.30727	1.65e-05	5.71e-05
				ubiquinol-7 biosynthesis (prokaryotic)	8751.38	1.10233	0.255924	4.30727	1.65e-05	5.71e-05
				ubiquinol-8 biosynthesis (prokaryotic)	8751.38	1.10233	0.255924	4.30727	1.65e-05	5.71e-05
				ubiquinol-9 biosynthesis (prokaryotic)	8751.38	1.10233	0.255924	4.30727	1.65e-05	5.71e-05
				urate biosynthesis/inosine 5'-phosphate degradation	18167.7	0.596406	0.0503039	11.8561	2e-32	2.86e-30
				urea cycle	9098.8	-0.48833	0.143707	-3.39811	0.000678542	0.00172867
				vanillin and vanillate degradation I	859.824	3.65399	0.503407	7.25851	3.91e-13	3.99e-12
				vanillin and vanillate degradation II	941.534	3.62407	0.501571	7.22544	4.99e-13	4.86e-12
