# Supplementary material for: Niche-specific microbial diversity, interactions, and functional potential within the spinach microbiome
Source: Curr Res Microb Sci. 2025 Sep 26;9:100475. doi: 10.1016/j.crmicr.2025.100475 (PMC12538574; doi:10.1016/j.crmicr.2025.100475)
Supplement: Supplementary file 14 — Table S8: FUNGuild analysis of fungal trophic modes and Ecological Guilds [file mmc14.xlsx]

## Sheet: Table-S8-Funguild
FUNGUILD
Trophic Mode								Ecological Guild
sample_type	Cultivar	trophicMode	relative_abundance					sample_type	Cultivar	guild_reduced	relative_abundance
BulkSoil	Hammerhead	Pathotroph-Saprotroph	0.771465					BulkSoil	Hammerhead	Dung Saprotroph-Soil Saprotroph	0.0202215
BulkSoil	Hammerhead	Pathotroph-Saprotroph-Symbiotroph	0.00914781					BulkSoil	Hammerhead	Other	0.04606
BulkSoil	Hammerhead	Pathotroph-Symbiotroph	0.00288878					BulkSoil	Hammerhead	Plant Parasite-Wood Saprotroph	0.0221473
BulkSoil	Hammerhead	Saprotroph	0.0662815					BulkSoil	Hammerhead	Plant Pathogen-|Wood Saprotroph|	0.0218264
BulkSoil	Hammerhead	Saprotroph-Symbiotroph	0.150217					BulkSoil	Hammerhead	Wood Saprotroph	0.0312951
BulkSoil	Traverse	Pathotroph-Saprotroph	0.797446					BulkSoil	Hammerhead	|Animal Parasite|-Dung Saprotroph-Undefined Saprotroph	0.141871
BulkSoil	Traverse	Pathotroph-Saprotroph-Symbiotroph	0.00418318					BulkSoil	Hammerhead	|Dung Saprotroph|-Endophyte-Plant Saprotroph-Undefined Saprotroph	0.150217
BulkSoil	Traverse	Saprotroph	0.044694					BulkSoil	Hammerhead	|Plant Pathogen|-Plant Saprotroph	0.566362
BulkSoil	Traverse	Saprotroph-Symbiotroph	0.153677					BulkSoil	Traverse	Other	0.0162924
Rhizosphere	Hammerhead	Pathotroph-Saprotroph	0.144375					BulkSoil	Traverse	Plant Parasite-Wood Saprotroph	0.0508587
Rhizosphere	Hammerhead	Pathotroph-Saprotroph-Symbiotroph	0.00296064					BulkSoil	Traverse	Wood Saprotroph	0.0378688
Rhizosphere	Hammerhead	Saprotroph	0.82062					BulkSoil	Traverse	|Animal Parasite|-Dung Saprotroph-Undefined Saprotroph	0.0865258
Rhizosphere	Hammerhead	Saprotroph-Symbiotroph	0.0315221					BulkSoil	Traverse	|Dung Saprotroph|-Endophyte-Plant Saprotroph-Undefined Saprotroph	0.153677
Rhizosphere	Hammerhead	Symbiotroph	0.000522466					BulkSoil	Traverse	|Plant Pathogen|-Plant Saprotroph	0.654778
Rhizosphere	Traverse	Pathotroph-Saprotroph	0.102745					Leaf_Endosphere	Hammerhead	Other	0.00240481
Rhizosphere	Traverse	Pathotroph-Saprotroph-Symbiotroph	0.0115047					Leaf_Endosphere	Hammerhead	Undefined Saprotroph	0.997595
Rhizosphere	Traverse	Saprotroph	0.86331					Leaf_Endosphere	Traverse	Other	0.171923
Rhizosphere	Traverse	Saprotroph-Symbiotroph	0.0219843					Leaf_Endosphere	Traverse	Wood Saprotroph	0.656155
Rhizosphere	Traverse	Symbiotroph	0.000455633					Leaf_Endosphere	Traverse	|Undefined Saprotroph|	0.171923
Root_Endosphere	Hammerhead	Pathotroph	0.00103842					Leaf_Episphere	Hammerhead	Dung Saprotroph-Ectomycorrhizal-Litter Saprotroph-Undefined Saprotroph	0.0657613
Root_Endosphere	Hammerhead	Pathotroph-Saprotroph	0.00519211					Leaf_Episphere	Hammerhead	Other	0.0219204
Root_Endosphere	Hammerhead	Saprotroph	0.993399					Leaf_Episphere	Hammerhead	Undefined Saprotroph	0.473319
Root_Endosphere	Hammerhead	Saprotroph-Symbiotroph	0.000370865					Leaf_Episphere	Hammerhead	Wood Saprotroph	0.079194
Root_Endosphere	Traverse	Pathotroph-Saprotroph	0.0742799					Leaf_Episphere	Hammerhead	|Epiphyte|-Plant Saprotroph	0.0278987
Root_Endosphere	Traverse	Pathotroph-Saprotroph-Symbiotroph	0.00960081					Leaf_Episphere	Hammerhead	|Plant Pathogen|-Plant Saprotroph	0.0776441
Root_Endosphere	Traverse	Saprotroph	0.916119					Leaf_Episphere	Hammerhead	|Plant Saprotroph|-Undefined Saprotroph	0.216031
Leaf_Episphere	Hammerhead	Saprotroph-Saprotroph-Symbiotroph	0.000147612					Leaf_Episphere	Hammerhead	|Plant Saprotroph|-Undefined Saprotroph-Wood Saprotroph	0.0382316
Leaf_Episphere	Hammerhead	Pathotroph	0.00265702					Leaf_Episphere	Traverse	Dung Saprotroph-Ectomycorrhizal-Litter Saprotroph-Undefined Saprotroph	0.0201226
Leaf_Episphere	Hammerhead	Pathotroph-Saprotroph	0.0785298					Leaf_Episphere	Traverse	Endophyte-|Plant Pathogen|-Wood Saprotroph	0.0285181
Leaf_Episphere	Hammerhead	Pathotroph-Saprotroph-Symbiotroph	0.00140232					Leaf_Episphere	Traverse	Other	0.0241205
Leaf_Episphere	Hammerhead	Pathotroph-Symbiotroph	0.00391173					Leaf_Episphere	Traverse	Plant Pathogen	0.0133262
Leaf_Episphere	Hammerhead	Saprotroph	0.818806					Leaf_Episphere	Traverse	Wood Saprotroph	0.657249
Leaf_Episphere	Hammerhead	Saprotroph-Symbiotroph	0.0945457					Leaf_Episphere	Traverse	|Plant Pathogen|-Plant Saprotroph	0.0362473
Leaf_Episphere	Traverse	Pathotroph	0.0133262					Leaf_Episphere	Traverse	|Plant Saprotroph|-Undefined Saprotroph	0.200027
Leaf_Episphere	Traverse	Pathotroph-Saprotroph	0.0362473					Leaf_Episphere	Traverse	|Plant Saprotroph|-Undefined Saprotroph-Wood Saprotroph	0.0203891
Leaf_Episphere	Traverse	Pathotroph-Saprotroph-Symbiotroph	0.0327825					Rhizosphere	Hammerhead	Other	0.0297806
Leaf_Episphere	Traverse	Pathotroph-Symbiotroph	0.000666311					Rhizosphere	Hammerhead	Plant Parasite-Wood Saprotroph	0.0191571
Leaf_Episphere	Traverse	Saprotroph	0.895789					Rhizosphere	Hammerhead	Undefined Saprotroph	0.176942
Leaf_Episphere	Traverse	Saprotroph-Symbiotroph	0.0211887					Rhizosphere	Hammerhead	Undefined Saprotroph-Wood Saprotroph	0.39185
Leaf_Endosphere	Hammerhead	Pathotroph	0.00173681					Rhizosphere	Hammerhead	Wood Saprotroph	0.241902
Leaf_Endosphere	Hammerhead	Saprotroph	0.998263					Rhizosphere	Hammerhead	|Dung Saprotroph|-Endophyte-Plant Saprotroph-Undefined Saprotroph	0.0181122
Leaf_Endosphere	Traverse	Saprotroph	0.00305188					Rhizosphere	Hammerhead	|Plant Pathogen|-Plant Saprotroph	0.122257
Leaf_Endosphere	Traverse	Pathotroph-Saprotroph	0.08647					Rhizosphere	Traverse	Dung Saprotroph-Ectomycorrhizal-Litter Saprotroph-Undefined Saprotroph	0.0118465
Leaf_Endosphere	Traverse	Pathotroph-Saprotroph-Symbiotroph	0.0244151					Rhizosphere	Traverse	Other	0.0422599
Leaf_Endosphere	Traverse	Saprotroph	0.865717					Rhizosphere	Traverse	Plant Parasite-Wood Saprotroph	0.0117325
Leaf_Endosphere	Traverse	Saprotroph-Symbiotroph	0.0203459					Rhizosphere	Traverse	Undefined Saprotroph-Wood Saprotroph	0.455519
								Rhizosphere	Traverse	Wood Saprotroph	0.399476
								Rhizosphere	Traverse	|Plant Pathogen|-Plant Saprotroph	0.0791662
								Root_Endosphere	Hammerhead	Other	0.00704643
								Root_Endosphere	Hammerhead	Undefined Saprotroph	0.964174
								Root_Endosphere	Hammerhead	Undefined Saprotroph-Wood Saprotroph	0.0109776
								Root_Endosphere	Hammerhead	Wood Saprotroph	0.0178015
								Root_Endosphere	Traverse	Other	0.0323396
								Root_Endosphere	Traverse	Undefined Saprotroph-Wood Saprotroph	0.0555836
								Root_Endosphere	Traverse	Wood Saprotroph	0.760485
								Root_Endosphere	Traverse	|Plant Pathogen|-Plant Saprotroph	0.072764
								Root_Endosphere	Traverse	|Undefined Saprotroph|	0.0788277
